# Supplementary material for: N-Butyl-4-hydr­oxy-2-methyl-2H-1,2-benzothia­zine-3-carboxamide 1,1-dioxide
Source: Acta Crystallogr Sect E Struct Rep Online. 2008 Jun 7;64(Pt 7):o1213–4. doi: 10.1107/S160053680801670X (PMC2961640; doi:10.1107/S160053680801670X)
Supplement: Supplementary file 1 [file e-64-o1213-sup1.cif]

##############################################################################
###                                                                        ###
###        Electronic paper (Acta Crystallographica Section E)             ###
###                                                                        ###
##############################################################################
#                                                                            #
# This CIF contains the data in a paper accepted for publication in Acta     #
# Crystallographica Section E. It conforms to the requirements of Notes      #
# for Authors for Section E, and has been peer reviewed under the auspices   #
# of the IUCr Commission on Journals.                                        #
#                                                                            #
# Full details of the Crystallographic Information File format               #
# are given in the paper "The Crystallographic Information File (CIF):       #
# a New Standard Archive File for Crystallography" by S. R. Hall, F. H.      #
# Allen and I. D. Brown [Acta Cryst. (1991), A47, 655-685].                  #
#                                                                            #
# The current version of the core CIF dictionary is obtainable from          #
# ftp://ftp.iucr.org/pub/cif_core.dic. The current version number is 2.4.    #
#                                                                            #
# Software is freely available for graphical display of the structure(s) in  #
# this CIF.  For information consult the CIF home page http://www.iucr.org/  #
# cif/home.html                                                              #
#                                                                            #
# This file may be used for bona fide research purposes within the           #
# scientific community so long as proper attribution is given to the journal # 
# article from which it was obtained.                                        #
#                                                                            #
##############################################################################
                                             
data_Global
_audit_creation_method     SHELXL-97
_journal_date_recd_electronic     2008-05-10
_journal_date_accepted     2008-06-01
_journal_name_full     'Acta Crystallographica, Section E'
_journal_year     2008
_journal_volume     64
_journal_issue      7
_journal_page_first     o1213
_journal_page_last     o1214
_journal_paper_category     QO
_journal_coeditor_code     BH2176
_publ_contact_author
;
    'Siddiqui, Hamid Latif'
    Institute of Chemistry
    University of the Punjab
    Lahore
    Pakistan
;
_publ_contact_author_email     drhamidlatif@yahoo.com
_publ_contact_author_fax     ' 0092+42-923 1269'
_publ_contact_author_phone     ' 0092-42-923 0463'
_publ_section_title
;
<i>N</i>-Butyl-4-hydroxy-2-methyl-2<i>H</i>-1,2-benzothiazine-3-carboxamide
1,1-dioxide
;
loop_
    _publ_author_name
    _publ_author_address
    "Ahmad, Matloob"
;
Institute of Chemistry
University of the Punjab
Lahore 54590
Pakistan
;
    "Siddiqui, Hamid Latif"
;
Institute of Chemistry
University of the Punjab
Lahore 54590
Pakistan
;
    "Ahmad, Saeed"
;
Department of Chemistry
University of Science and Technology
Bannu
Pakistan
;
    "Farooq, Syed Umar"
;
Institute of Chemistry
University of the Punjab
Lahore 54590
Pakistan
;
    "Parvez, Masood"
;
Department of Chemistry
The University of Calgary
2500 University Drive NW
Calgary
Alberta
Canada T2N 1N4
;
_publ_section_synopsis     .
data_I
_chemical_name_systematic
;
<i>N</i>-Butyl-4-hydroxy-2-methyl-2<i>H</i>-1,2-benzothiazine-3-carboxamide
1,1-dioxide
;
_chemical_name_common     ?
_chemical_formula_moiety     'C14 H18 N2 O4 S'
_chemical_formula_sum     'C14 H18 N2 O4 S'
_chemical_formula_iupac     'C14 H18 N2 O4 S'
_chemical_formula_weight     310.36
_chemical_melting_point     ?
_symmetry_cell_setting     monoclinic
_symmetry_space_group_name_H-M     'P 21/c'
_symmetry_space_group_name_Hall     '-P 2ybc'
loop_
    _symmetry_equiv_pos_as_xyz
    'x, y, z'
    '-x, y+1/2, -z+1/2'
    '-x, -y, -z'
    'x, -y-1/2, z-1/2'
_cell_length_a     10.233(2)
_cell_length_b     14.780(4)
_cell_length_c     10.365(5)
_cell_angle_alpha     90.00
_cell_angle_beta     108.79(2)
_cell_angle_gamma     90.00
_cell_volume     1484.1(9)
_cell_formula_units_Z     4
_cell_measurement_reflns_used     12380
_cell_measurement_theta_min     3.4
_cell_measurement_theta_max     27.6
_cell_measurement_temperature     173(2)
_exptl_crystal_description     prism
_exptl_crystal_colour     colorless
_exptl_crystal_size_max     0.14
_exptl_crystal_size_mid     0.12
_exptl_crystal_size_min     0.06
_exptl_crystal_density_diffrn     1.389
_exptl_crystal_density_meas     ?
_exptl_crystal_density_method     'not measured'
_exptl_crystal_F_000     656
_exptl_absorpt_coefficient_mu     0.235
_exptl_absorpt_correction_type     Multi-scan
_exptl_absorpt_process_details     '(SORTAV; Blessing, 1997)'
_exptl_absorpt_correction_T_min     0.968
_exptl_absorpt_correction_T_max     0.986
_exptl_special_details     ?
_diffrn_ambient_temperature     173(2)
_diffrn_radiation_type     MoK\a
_diffrn_radiation_wavelength     0.71073
_diffrn_radiation_source     'fine-focus sealed tube'
_diffrn_radiation_monochromator     graphite
_diffrn_measurement_device_type     'Nonius KappaCCD'
_diffrn_measurement_method     '\w and \f'
_diffrn_detector_area_resol_mean     ?
_diffrn_reflns_number     12380
_diffrn_reflns_av_R_equivalents     0.041
_diffrn_reflns_av_sigmaI/netI     0.033
_diffrn_reflns_theta_min     3.4
_diffrn_reflns_theta_max     27.6
_diffrn_reflns_theta_full     27.6
_diffrn_measured_fraction_theta_max     0.992
_diffrn_measured_fraction_theta_full     0.992
_diffrn_reflns_limit_h_min     -13
_diffrn_reflns_limit_h_max     13
_diffrn_reflns_limit_k_min     -19
_diffrn_reflns_limit_k_max     19
_diffrn_reflns_limit_l_min     -13
_diffrn_reflns_limit_l_max     13
_diffrn_standards_number     0
_diffrn_standards_interval_count     0
_diffrn_standards_interval_time     0
_diffrn_standards_decay_%     0
_refine_special_details     ?
_reflns_number_total     3405
_reflns_number_gt     2646
_reflns_threshold_expression     I>2\s(I)
_refine_ls_structure_factor_coef     Fsqd
_refine_ls_matrix_type     full
_refine_ls_R_factor_all     0.059
_refine_ls_R_factor_gt     0.039
_refine_ls_wR_factor_gt     0.0900
_refine_ls_wR_factor_ref     0.100
_refine_ls_goodness_of_fit_ref     1.03
_refine_ls_restrained_S_all     1.03
_refine_ls_number_reflns     3405
_refine_ls_number_parameters     198
_refine_ls_number_restraints     0
_refine_ls_hydrogen_treatment     mixed
_refine_ls_weighting_scheme     calc
_refine_ls_weighting_details
           'calc w=1/[\s^2^(Fo^2^)+(0.045P)^2^+0.606P] where P=(Fo^2^+2Fc^2^)/3'
_atom_sites_solution_hydrogens     geom
_atom_sites_solution_primary     direct
_atom_sites_solution_secondary     difmap
_refine_ls_shift/su_max     0.001
_refine_ls_shift/su_mean     0.000
_refine_diff_density_max     0.30
_refine_diff_density_min     -0.43
_refine_ls_extinction_method     none
_refine_ls_extinction_coef     ?
loop_
    _atom_type_symbol
    _atom_type_description
    _atom_type_scat_dispersion_real
    _atom_type_scat_dispersion_imag
    _atom_type_scat_source
    'C' 'C' 0.0033 0.0016
                         'International Tables Vol C Tables 4.2.6.8 and 6.1.1.4'
    'H' 'H' 0.0000 0.0000
                         'International Tables Vol C Tables 4.2.6.8 and 6.1.1.4'
    'N' 'N' 0.0061 0.0033
                         'International Tables Vol C Tables 4.2.6.8 and 6.1.1.4'
    'O' 'O' 0.0106 0.0060
                         'International Tables Vol C Tables 4.2.6.8 and 6.1.1.4'
    'S' 'S' 0.1246 0.1234
                         'International Tables Vol C Tables 4.2.6.8 and 6.1.1.4'
_computing_data_collection     'COLLECT (Hooft, 1998)'
_computing_cell_refinement     'HKL DENZO (Otwinowski & Minor, 1997)'
_computing_data_reduction     'SCALEPACK (Otwinowski & Minor, 1997)'
_computing_structure_solution     'SHELXS97 (Sheldrick, 2008)'
_computing_structure_refinement     'SHELXL97 (Sheldrick, 2008)'
_computing_molecular_graphics     'ORTEP-3 for Windows (Farrugia, 1997)'
_computing_publication_material     'SHELXL97 (Sheldrick, 2008)'
loop_
    _atom_site_type_symbol
    _atom_site_label
    _atom_site_fract_x
    _atom_site_fract_y
    _atom_site_fract_z
    _atom_site_U_iso_or_equiv
    _atom_site_adp_type
    _atom_site_calc_flag
    _atom_site_refinement_flags
    _atom_site_occupancy
    _atom_site_disorder_assembly
    _atom_site_disorder_group
    S S1 0.53051(4) 0.13868(3) 0.96872(5) 0.03033(13) Uani d . 1 . .
    O O1 0.45310(12) 0.12905(9) 0.82760(14) 0.0384(3) Uani d . 1 . .
    O O2 0.46724(13) 0.11547(9) 1.06916(15) 0.0400(3) Uani d . 1 . .
    O O3 0.86081(13) 0.22923(9) 0.83438(13) 0.0336(3) Uani d . 1 . .
    H H3O 0.899(2) 0.1799(16) 0.816(2) 0.050 Uiso d . 1 . .
    O O4 0.92527(12) 0.06200(9) 0.82242(13) 0.0356(3) Uani d . 1 . .
    N N1 0.67274(13) 0.07980(9) 0.99855(14) 0.0265(3) Uani d . 1 . .
    N N2 0.78434(15) -0.04424(10) 0.86553(16) 0.0327(3) Uani d . 1 . .
    H H2N 0.714(2) -0.0525(14) 0.894(2) 0.039 Uiso d . 1 . .
    C C1 0.59359(17) 0.24980(11) 0.99677(17) 0.0283(4) Uani d . 1 . .
    C C2 0.53309(18) 0.31325(12) 1.05849(19) 0.0342(4) Uani d . 1 . .
    H H2 0.4587 0.2967 1.0897 0.041 Uiso calc R 1 . .
    C C3 0.58309(19) 0.40116(12) 1.07376(19) 0.0359(4) Uani d . 1 . .
    H H3 0.5430 0.4455 1.1159 0.043 Uiso calc R 1 . .
    C C4 0.69144(19) 0.42436(12) 1.02763(18) 0.0349(4) Uani d . 1 . .
    H H4 0.7235 0.4851 1.0363 0.042 Uiso calc R 1 . .
    C C5 0.75381(17) 0.36033(12) 0.96906(18) 0.0309(4) Uani d . 1 . .
    H H5 0.8289 0.3772 0.9392 0.037 Uiso calc R 1 . .
    C C6 0.70664(17) 0.27103(11) 0.95385(17) 0.0276(4) Uani d . 1 . .
    C C7 0.77716(16) 0.19970(12) 0.90287(17) 0.0272(4) Uani d . 1 . .
    C C8 0.76003(16) 0.11021(12) 0.92283(17) 0.0269(4) Uani d . 1 . .
    C C9 0.74832(19) 0.05636(13) 1.14249(18) 0.0355(4) Uani d . 1 . .
    H H9A 0.8206 0.0121 1.1457 0.043 Uiso calc R 1 . .
    H H9B 0.6839 0.0305 1.1848 0.043 Uiso calc R 1 . .
    H H9C 0.7905 0.1110 1.1921 0.043 Uiso calc R 1 . .
    C C10 0.82934(17) 0.04054(12) 0.86719(17) 0.0288(4) Uani d . 1 . .
    C C11 0.8470(2) -0.12047(12) 0.8176(2) 0.0385(4) Uani d . 1 . .
    H H11A 0.9478 -0.1107 0.8430 0.046 Uiso calc R 1 . .
    H H11B 0.8091 -0.1238 0.7170 0.046 Uiso calc R 1 . .
    C C12 0.82004(18) -0.20820(12) 0.8775(2) 0.0335(4) Uani d . 1 . .
    H H12A 0.7192 -0.2189 0.8486 0.040 Uiso calc R 1 . .
    H H12B 0.8537 -0.2034 0.9781 0.040 Uiso calc R 1 . .
    C C13 0.88952(19) -0.28900(12) 0.83487(19) 0.0339(4) Uani d . 1 . .
    H H13A 0.8496 -0.2975 0.7351 0.041 Uiso calc R 1 . .
    H H13B 0.9892 -0.2761 0.8562 0.041 Uiso calc R 1 . .
    C C14 0.8724(2) -0.37560(13) 0.9058(2) 0.0405(5) Uani d . 1 . .
    H H14A 0.9237 -0.4245 0.8799 0.049 Uiso calc R 1 . .
    H H14B 0.7743 -0.3916 0.8787 0.049 Uiso calc R 1 . .
    H H14C 0.9079 -0.3668 1.0048 0.049 Uiso calc R 1 . .
loop_
    _atom_site_aniso_label
    _atom_site_aniso_U_11
    _atom_site_aniso_U_22
    _atom_site_aniso_U_33
    _atom_site_aniso_U_12
    _atom_site_aniso_U_13
    _atom_site_aniso_U_23
    S1 0.0252(2) 0.0286(2) 0.0417(3) -0.00243(16) 0.01704(18) -0.00165(18)
    O1 0.0263(6) 0.0414(8) 0.0450(8) -0.0039(5) 0.0078(5) -0.0038(6)
    O2 0.0400(7) 0.0340(7) 0.0597(9) -0.0031(5) 0.0352(7) -0.0005(6)
    O3 0.0347(7) 0.0328(7) 0.0411(7) -0.0041(5) 0.0232(6) 0.0015(6)
    O4 0.0316(6) 0.0379(7) 0.0455(8) -0.0004(5) 0.0239(6) 0.0008(6)
    N1 0.0267(7) 0.0273(7) 0.0306(8) -0.0003(5) 0.0160(6) 0.0018(6)
    N2 0.0306(8) 0.0311(8) 0.0433(9) -0.0001(6) 0.0215(7) -0.0031(7)
    C1 0.0269(8) 0.0267(8) 0.0330(9) 0.0003(6) 0.0121(7) 0.0023(7)
    C2 0.0317(9) 0.0342(10) 0.0404(10) 0.0042(7) 0.0167(8) 0.0028(8)
    C3 0.0400(10) 0.0296(9) 0.0393(10) 0.0073(8) 0.0142(8) 0.0019(8)
    C4 0.0407(10) 0.0269(9) 0.0353(10) -0.0007(7) 0.0097(8) 0.0024(7)
    C5 0.0306(9) 0.0309(9) 0.0315(9) -0.0027(7) 0.0104(7) 0.0040(7)
    C6 0.0255(8) 0.0307(9) 0.0267(8) -0.0011(7) 0.0087(7) 0.0019(7)
    C7 0.0229(8) 0.0338(9) 0.0264(8) -0.0028(6) 0.0098(7) 0.0014(7)
    C8 0.0234(8) 0.0318(9) 0.0282(9) -0.0018(6) 0.0122(7) 0.0008(7)
    C9 0.0385(10) 0.0390(10) 0.0331(10) -0.0019(8) 0.0171(8) 0.0021(8)
    C10 0.0245(8) 0.0345(9) 0.0290(9) 0.0006(7) 0.0107(7) 0.0003(7)
    C11 0.0432(10) 0.0326(10) 0.0502(12) 0.0037(8) 0.0294(9) -0.0028(8)
    C12 0.0324(9) 0.0340(10) 0.0398(10) 0.0013(7) 0.0194(8) -0.0026(8)
    C13 0.0329(9) 0.0348(10) 0.0367(10) 0.0015(7) 0.0152(8) -0.0036(8)
    C14 0.0365(10) 0.0356(10) 0.0486(12) -0.0003(8) 0.0128(9) -0.0003(9)
_geom_special_details     ?
loop_
    _geom_bond_atom_site_label_1
    _geom_bond_atom_site_label_2
    _geom_bond_site_symmetry_2
    _geom_bond_distance
    _geom_bond_publ_flag
    S1 O1 . 1.4286(15) ?
    S1 O2 . 1.4335(14) ?
    S1 N1 . 1.6375(14) ?
    S1 C1 . 1.7543(18) ?
    O3 C7 . 1.349(2) ?
    O3 H3O . 0.88(2) ?
    O4 C10 . 1.254(2) ?
    N1 C8 . 1.438(2) ?
    N1 C9 . 1.484(2) ?
    N2 C10 . 1.333(2) ?
    N2 C11 . 1.460(2) ?
    N2 H2N . 0.87(2) ?
    C1 C2 . 1.388(2) ?
    C1 C6 . 1.402(2) ?
    C2 C3 . 1.387(3) ?
    C2 H2 . 0.9500 ?
    C3 C4 . 1.385(3) ?
    C3 H3 . 0.9500 ?
    C4 C5 . 1.386(3) ?
    C4 H4 . 0.9500 ?
    C5 C6 . 1.397(2) ?
    C5 H5 . 0.9500 ?
    C6 C7 . 1.469(2) ?
    C7 C8 . 1.359(2) ?
    C8 C10 . 1.470(2) ?
    C9 H9A . 0.9800 ?
    C9 H9B . 0.9800 ?
    C9 H9C . 0.9800 ?
    C11 C12 . 1.501(3) ?
    C11 H11A . 0.9900 ?
    C11 H11B . 0.9900 ?
    C12 C13 . 1.526(2) ?
    C12 H12A . 0.9900 ?
    C12 H12B . 0.9900 ?
    C13 C14 . 1.514(3) ?
    C13 H13A . 0.9900 ?
    C13 H13B . 0.9900 ?
    C14 H14A . 0.9800 ?
    C14 H14B . 0.9800 ?
    C14 H14C . 0.9800 ?
loop_
    _geom_angle_atom_site_label_1
    _geom_angle_atom_site_label_2
    _geom_angle_atom_site_label_3
    _geom_angle_site_symmetry_1
    _geom_angle_site_symmetry_3
    _geom_angle
    _geom_angle_publ_flag
    O1 S1 O2 . . 119.25(9) ?
    O1 S1 N1 . . 107.84(8) ?
    O2 S1 N1 . . 108.51(8) ?
    O1 S1 C1 . . 108.42(8) ?
    O2 S1 C1 . . 109.38(8) ?
    N1 S1 C1 . . 102.07(8) ?
    C7 O3 H3O . . 104.4(15) ?
    C8 N1 C9 . . 114.06(13) ?
    C8 N1 S1 . . 113.67(11) ?
    C9 N1 S1 . . 117.24(11) ?
    C10 N2 C11 . . 122.83(15) ?
    C10 N2 H2N . . 116.6(14) ?
    C11 N2 H2N . . 120.6(14) ?
    C2 C1 C6 . . 122.08(16) ?
    C2 C1 S1 . . 120.92(13) ?
    C6 C1 S1 . . 117.00(13) ?
    C3 C2 C1 . . 118.85(16) ?
    C3 C2 H2 . . 120.6 ?
    C1 C2 H2 . . 120.6 ?
    C4 C3 C2 . . 119.98(17) ?
    C4 C3 H3 . . 120.0 ?
    C2 C3 H3 . . 120.0 ?
    C3 C4 C5 . . 121.00(17) ?
    C3 C4 H4 . . 119.5 ?
    C5 C4 H4 . . 119.5 ?
    C4 C5 C6 . . 120.23(16) ?
    C4 C5 H5 . . 119.9 ?
    C6 C5 H5 . . 119.9 ?
    C5 C6 C1 . . 117.78(16) ?
    C5 C6 C7 . . 121.80(15) ?
    C1 C6 C7 . . 120.31(15) ?
    O3 C7 C8 . . 122.01(15) ?
    O3 C7 C6 . . 115.20(15) ?
    C8 C7 C6 . . 122.79(15) ?
    C7 C8 N1 . . 121.38(14) ?
    C7 C8 C10 . . 121.34(15) ?
    N1 C8 C10 . . 117.28(14) ?
    N1 C9 H9A . . 109.5 ?
    N1 C9 H9B . . 109.5 ?
    H9A C9 H9B . . 109.5 ?
    N1 C9 H9C . . 109.5 ?
    H9A C9 H9C . . 109.5 ?
    H9B C9 H9C . . 109.5 ?
    O4 C10 N2 . . 122.76(16) ?
    O4 C10 C8 . . 120.15(15) ?
    N2 C10 C8 . . 117.08(15) ?
    N2 C11 C12 . . 111.55(15) ?
    N2 C11 H11A . . 109.3 ?
    C12 C11 H11A . . 109.3 ?
    N2 C11 H11B . . 109.3 ?
    C12 C11 H11B . . 109.3 ?
    H11A C11 H11B . . 108.0 ?
    C11 C12 C13 . . 113.08(14) ?
    C11 C12 H12A . . 109.0 ?
    C13 C12 H12A . . 109.0 ?
    C11 C12 H12B . . 109.0 ?
    C13 C12 H12B . . 109.0 ?
    H12A C12 H12B . . 107.8 ?
    C14 C13 C12 . . 112.53(15) ?
    C14 C13 H13A . . 109.1 ?
    C12 C13 H13A . . 109.1 ?
    C14 C13 H13B . . 109.1 ?
    C12 C13 H13B . . 109.1 ?
    H13A C13 H13B . . 107.8 ?
    C13 C14 H14A . . 109.5 ?
    C13 C14 H14B . . 109.5 ?
    H14A C14 H14B . . 109.5 ?
    C13 C14 H14C . . 109.5 ?
    H14A C14 H14C . . 109.5 ?
    H14B C14 H14C . . 109.5 ?
loop_
    _geom_torsion_atom_site_label_1
    _geom_torsion_atom_site_label_2
    _geom_torsion_atom_site_label_3
    _geom_torsion_atom_site_label_4
    _geom_torsion_site_symmetry_1
    _geom_torsion_site_symmetry_2
    _geom_torsion_site_symmetry_3
    _geom_torsion_site_symmetry_4
    _geom_torsion
    _geom_torsion_publ_flag
    O1 S1 N1 C8 . . . . 61.67(13) ?
    O2 S1 N1 C8 . . . . -167.86(11) ?
    C1 S1 N1 C8 . . . . -52.42(13) ?
    O1 S1 N1 C9 . . . . -161.75(12) ?
    O2 S1 N1 C9 . . . . -31.28(14) ?
    C1 S1 N1 C9 . . . . 84.16(13) ?
    O1 S1 C1 C2 . . . . 103.81(15) ?
    O2 S1 C1 C2 . . . . -27.73(17) ?
    N1 S1 C1 C2 . . . . -142.53(15) ?
    O1 S1 C1 C6 . . . . -76.03(15) ?
    O2 S1 C1 C6 . . . . 152.43(13) ?
    N1 S1 C1 C6 . . . . 37.63(15) ?
    C6 C1 C2 C3 . . . . 2.3(3) ?
    S1 C1 C2 C3 . . . . -177.53(14) ?
    C1 C2 C3 C4 . . . . 0.1(3) ?
    C2 C3 C4 C5 . . . . -1.7(3) ?
    C3 C4 C5 C6 . . . . 0.9(3) ?
    C4 C5 C6 C1 . . . . 1.4(2) ?
    C4 C5 C6 C7 . . . . -174.82(16) ?
    C2 C1 C6 C5 . . . . -3.0(3) ?
    S1 C1 C6 C5 . . . . 176.82(13) ?
    C2 C1 C6 C7 . . . . 173.25(16) ?
    S1 C1 C6 C7 . . . . -6.9(2) ?
    C5 C6 C7 O3 . . . . -19.3(2) ?
    C1 C6 C7 O3 . . . . 164.56(15) ?
    C5 C6 C7 C8 . . . . 160.65(16) ?
    C1 C6 C7 C8 . . . . -15.5(2) ?
    O3 C7 C8 N1 . . . . 178.67(14) ?
    C6 C7 C8 N1 . . . . -1.3(2) ?
    O3 C7 C8 C10 . . . . -1.7(3) ?
    C6 C7 C8 C10 . . . . 178.33(15) ?
    C9 N1 C8 C7 . . . . -98.65(19) ?
    S1 N1 C8 C7 . . . . 39.3(2) ?
    C9 N1 C8 C10 . . . . 81.71(18) ?
    S1 N1 C8 C10 . . . . -140.30(13) ?
    C11 N2 C10 O4 . . . . 3.1(3) ?
    C11 N2 C10 C8 . . . . -177.77(16) ?
    C7 C8 C10 O4 . . . . 13.4(3) ?
    N1 C8 C10 O4 . . . . -166.94(15) ?
    C7 C8 C10 N2 . . . . -165.76(16) ?
    N1 C8 C10 N2 . . . . 13.9(2) ?
    C10 N2 C11 C12 . . . . 156.43(17) ?
    N2 C11 C12 C13 . . . . -177.35(16) ?
    C11 C12 C13 C14 . . . . 174.83(17) ?
loop_
    _geom_hbond_atom_site_label_D
    _geom_hbond_atom_site_label_H
    _geom_hbond_atom_site_label_A
    _geom_hbond_site_symmetry_A
    _geom_hbond_distance_DH
    _geom_hbond_distance_HA
    _geom_hbond_distance_DA
    _geom_hbond_angle_DHA
    _geom_hbond_publ_flag
    O3 H3O O4 . 0.88(2) 1.76(2) 2.572(2) 153(2) yes
    N2 H2N O2 3_657 0.87(2) 2.21(2) 3.052(2) 161(2) yes
    N2 H2N N1 . 0.87(2) 2.34(2) 2.753(2) 109(2) yes
    C9 H9B O2 . 0.98 2.49 2.864(2) 102 yes
