# Supplementary material for: N-Butyl-4-hydr­oxy-2-methyl-2H-1,2-benzothia­zine-3-carboxamide 1,1-dioxide
Source: Acta Crystallogr Sect E Struct Rep Online. 2008 Jun 7;64(Pt 7):o1213–4. doi: 10.1107/S160053680801670X (PMC2961640; doi:10.1107/S160053680801670X)
Supplement: Supplementary file 2 [file e-64-o1213-Isup2.hkl]

#
# h,k,l, Fc-squared, Fo-squared, sigma(Fo-squared) and status flag
#
data_I
_shelx_title '  Compound X'
_shelx_refln_list_code          4
_shelx_F_calc_maximum      154.97
_exptl_crystal_F_000       656.00
_reflns_d_resolution_high  0.7682
 
loop_
 _symmetry_equiv_pos_as_xyz
 'x, y, z'
 '-x, y+1/2, -z+1/2'
 '-x, -y, -z'
 'x, -y-1/2, z-1/2'
 
_cell_length_a    10.2330
_cell_length_b    14.7800
_cell_length_c    10.3650
_cell_angle_alpha  90.000
_cell_angle_beta  108.790
_cell_angle_gamma  90.000
 
_shelx_F_squared_multiplier     1.000
 
loop_
 _refln_index_h
 _refln_index_k
 _refln_index_l
 _refln_F_squared_calc
 _refln_F_squared_meas
 _refln_F_squared_sigma
 _refln_observed_status
   2   0   0     1136.21     1009.14     26.42 o
   3   0   0    24015.85    21975.13    565.08 o
   4   0   0     1622.70     1659.31     25.59 o
   5   0   0     1612.99     1606.22     28.75 o
   6   0   0        0.19        1.71      4.09 o
   7   0   0       72.10       85.11      4.85 o
   8   0   0       56.87       59.77      8.19 o
   9   0   0      294.69      276.90     11.14 o
  10   0   0      217.01      214.43     20.08 o
  11   0   0        0.76       15.30     11.12 o
  12   0   0       35.21       47.63     12.26 o
   2   1   0     5730.96     5300.06     80.04 o
   3   1   0      519.34      554.83      6.42 o
   4   1   0       17.72       20.81      1.07 o
   5   1   0     1342.79     1388.82     13.32 o
   6   1   0      104.48      106.55      2.01 o
   7   1   0        0.34       -4.16      4.43 o
   8   1   0       55.82       46.83      4.04 o
   9   1   0      110.36      109.83      5.44 o
  10   1   0        9.64       11.08      6.29 o
  11   1   0       16.07       14.66      6.23 o
  12   1   0      428.17      434.22     19.50 o
   1   2   0      144.33      144.98      5.04 o
   2   2   0     1108.83     1043.50     13.85 o
   3   2   0     1930.42     1852.11     16.66 o
   4   2   0      445.09      418.74      5.41 o
   5   2   0       18.09       17.14      3.46 o
   6   2   0       29.17       24.89      2.15 o
   7   2   0      506.29      511.09      6.47 o
   8   2   0      194.60      210.22      6.34 o
   9   2   0        0.08       -1.29      4.18 o
  10   2   0       23.24       15.20      6.47 o
  11   2   0        1.72        2.00      5.66 o
  12   2   0      107.83       97.56     12.64 o
   1   3   0     1242.66     1224.60     19.17 o
   2   3   0      304.90      261.84      5.09 o
   3   3   0      414.92      445.04      5.44 o
   4   3   0     1923.33     2036.14     17.40 o
   5   3   0      157.36      135.92      2.75 o
   6   3   0       99.90       92.63      2.72 o
   7   3   0       36.63       32.22      2.05 o
   8   3   0      172.95      151.02      5.77 o
   9   3   0       31.14       46.81     10.12 o
  10   3   0       83.42       96.59      9.16 o
  11   3   0      132.87      131.04      8.16 o
  12   3   0        4.40       -3.99      8.55 o
   0   4   0     9078.88     8756.05    126.68 o
   1   4   0     8821.59     8276.63     80.49 o
   2   4   0     5472.22     5255.24     51.42 o
   3   4   0     2815.72     2744.74     24.37 o
   4   4   0     2749.17     2753.37     23.54 o
   5   4   0      806.07      870.67      8.97 o
   6   4   0        8.93        9.28      1.09 o
   7   4   0       57.29       66.77      3.41 o
   8   4   0        4.91        8.39      2.13 o
   9   4   0      318.12      318.68      6.98 o
  10   4   0      581.55      616.86     15.10 o
  11   4   0       63.42       59.88      9.73 o
  12   4   0       29.65       31.85     10.06 o
   1   5   0     3267.84     3211.22     35.11 o
   2   5   0      147.61      105.13      2.82 o
   3   5   0     1411.37     1532.37     21.53 o
   4   5   0      811.50      838.96      8.08 o
   5   5   0     1164.25     1201.91     11.35 o
   6   5   0      129.71      136.87      2.80 o
   7   5   0       25.85       27.32      1.36 o
   8   5   0     1138.15     1210.01     25.02 o
   9   5   0      403.17      422.91     11.80 o
  10   5   0       60.51       76.89      4.64 o
  11   5   0      230.48      246.35     12.73 o
  12   5   0        5.89        2.11     13.01 o
   0   6   0     5237.70     5676.62     87.61 o
   1   6   0      197.09      174.18      4.32 o
   2   6   0     1009.06      981.06     10.59 o
   3   6   0     1432.01     1508.81     16.69 o
   4   6   0      943.79     1013.20     11.68 o
   5   6   0       28.19       30.48      1.35 o
   6   6   0       91.27       92.49      2.24 o
   7   6   0      170.30      175.28      3.31 o
   8   6   0       68.21       65.54      3.45 o
   9   6   0       11.74       14.49      3.28 o
  10   6   0       58.92       57.35      5.23 o
  11   6   0      173.14      174.13     11.62 o
   1   7   0      165.56      210.30      3.76 o
   2   7   0      598.47      664.96     10.48 o
   3   7   0      351.85      376.54      5.58 o
   4   7   0       33.91       43.32      2.21 o
   5   7   0       31.22       29.72      2.88 o
   6   7   0      199.80      195.43      3.79 o
   7   7   0      307.76      314.49      5.06 o
   8   7   0       95.42       90.65      3.63 o
   9   7   0      137.73      132.28      6.32 o
  10   7   0      180.60      178.40      7.54 o
  11   7   0        2.64        1.65     28.25 o
   0   8   0     1242.46     1238.11     21.39 o
   1   8   0     2366.77     2280.67     26.84 o
   2   8   0     1759.53     1715.18     17.71 o
   3   8   0     1868.24     1796.88     20.09 o
   4   8   0       50.57       53.62      2.51 o
   5   8   0       13.17       16.04      2.31 o
   6   8   0       13.13       15.80      2.63 o
   7   8   0      537.47      514.38     11.79 o
   8   8   0      155.34      165.57      4.62 o
   9   8   0        0.20       -3.12      2.57 o
  10   8   0      141.80      154.09      8.35 o
  11   8   0        5.86       10.96      6.73 o
   1   9   0       29.48       30.77      2.40 o
   2   9   0       66.21       71.80      3.44 o
   3   9   0       46.87       39.13      2.68 o
   4   9   0      392.24      354.46      5.70 o
   5   9   0       31.67       31.38      2.68 o
   6   9   0      104.20       95.91      3.49 o
   7   9   0        8.32        7.99      2.61 o
   8   9   0       16.83        5.26      3.34 o
   9   9   0      170.82      197.50      7.47 o
  10   9   0      373.33      429.70     15.96 o
  11   9   0       35.12       53.86      7.60 o
   0  10   0      319.86      298.02      7.96 o
   1  10   0       84.50       67.82      2.91 o
   2  10   0       80.77       73.73      2.50 o
   3  10   0       30.16       28.44      2.02 o
   4  10   0      158.26      144.92      4.42 o
   5  10   0       34.37       38.30      2.95 o
   6  10   0        8.87       -1.55      2.84 o
   7  10   0        7.75        3.20      4.31 o
   8  10   0        0.06       -3.74      4.45 o
   9  10   0       52.46       60.57      7.98 o
  10  10   0       12.10       24.31      9.01 o
   1  11   0      778.30      760.24     11.11 o
   2  11   0       22.10       19.38      2.52 o
   3  11   0      695.61      678.07      9.71 o
   4  11   0        5.58        3.91      3.91 o
   5  11   0       13.55       11.97      3.93 o
   6  11   0      365.88      353.92      9.61 o
   7  11   0      107.79      103.23      5.11 o
   8  11   0        0.72        0.18      4.65 o
   9  11   0        0.21       12.55      4.79 o
  10  11   0       32.43       29.07     20.72 o
   0  12   0     2432.56     2489.03     51.98 o
   1  12   0       23.74       25.56      2.92 o
   2  12   0        2.70        5.00      2.72 o
   3  12   0     2563.70     2662.15     31.32 o
   4  12   0      256.61      249.03      6.02 o
   5  12   0        0.06        4.25      2.80 o
   6  12   0        8.38        9.14      3.35 o
   7  12   0       11.78       21.10      4.62 o
   8  12   0       32.61       52.17      5.87 o
   9  12   0       42.53       45.92     11.67 o
   1  13   0       26.78       26.82      4.55 o
   2  13   0        1.79       -3.66      2.44 o
   3  13   0       80.68       64.86      7.42 o
   4  13   0       58.74       42.06      3.51 o
   5  13   0      356.17      332.12     16.61 o
   6  13   0       35.63       32.30      7.86 o
   7  13   0       57.21       70.58      5.78 o
   8  13   0      191.43      187.49      8.50 o
   9  13   0      182.66      190.60     13.27 o
   0  14   0      325.90      333.39     13.96 o
   1  14   0       12.14       12.72      2.97 o
   2  14   0       28.02       26.72      3.19 o
   3  14   0        0.23        0.59      3.53 o
   4  14   0       50.15       56.77      4.67 o
   5  14   0      548.75      543.44     14.10 o
   6  14   0       57.63       68.45      6.61 o
   7  14   0       15.08       21.25      6.26 o
   8  14   0        2.09       -5.39      6.28 o
   1  15   0       48.14       54.06      9.01 o
   2  15   0       39.04       32.88      3.72 o
   3  15   0        0.14        1.64      7.43 o
   4  15   0        0.41       -6.24      5.61 o
   5  15   0        1.63       -6.89      6.14 o
   6  15   0      154.58      154.65     10.76 o
   7  15   0      161.71      167.13     11.89 o
   0  16   0      230.18      232.01     11.60 o
   1  16   0       66.27       63.11      7.80 o
   2  16   0      108.06      109.23      6.96 o
   3  16   0       47.85       42.16      6.03 o
   4  16   0       29.51       41.98      8.02 o
   5  16   0       15.86       17.44      8.21 o
   6  16   0       17.67       24.41      9.79 o
   1  17   0       39.44       43.44      6.42 o
   2  17   0       88.29       70.55      7.16 o
   3  17   0        1.59       -1.70      5.65 o
   4  17   0        1.33        8.39      6.50 o
   5  17   0       93.66       92.99      8.97 o
   0  18   0       88.10       87.61     17.11 o
   1  18   0      323.04      322.13     24.77 o
   2  18   0       82.24       87.70      9.20 o
   3  18   0        7.69        1.90      7.93 o
   4  18   0       34.38       28.90      8.97 o
   1  19   0        9.26       20.40      8.32 o
 -12   1   1       78.64       81.89      8.47 o
 -11   1   1       33.55       39.07     18.31 o
 -10   1   1      393.53      412.87      9.59 o
  -9   1   1        0.01       -1.44      3.77 o
  -8   1   1      107.53      100.31      4.50 o
  -7   1   1      136.98      140.33      2.60 o
  -6   1   1      977.45     1017.15     10.45 o
  -5   1   1        7.98        4.81      0.99 o
  -4   1   1      795.49      774.12      7.82 o
  -3   1   1     1548.31     1455.78     14.38 o
  -2   1   1     2094.01     2090.67     29.97 o
   1   1   1     5094.72     4785.45     59.56 o
   2   1   1      710.17      743.10      6.80 o
   3   1   1     3485.47     3271.24     27.35 o
   4   1   1     1929.51     1854.73     26.60 o
   5   1   1       29.74       22.90      2.71 o
   6   1   1       12.02       12.75      2.29 o
   7   1   1      853.50      876.07     13.12 o
   8   1   1        5.25        5.30      4.51 o
   9   1   1      130.85      127.68      7.05 o
  10   1   1       23.69       29.81      7.97 o
  11   1   1       56.36       50.28      9.40 o
  12   1   1       28.21        5.79     10.33 o
 -12   2   1       32.11       26.41     17.32 o
 -11   2   1       12.06       10.16     10.58 o
 -10   2   1        2.19       -5.77      4.35 o
  -9   2   1       58.18       53.54      5.13 o
  -8   2   1      413.48      403.44      5.80 o
  -7   2   1        1.95        4.25      1.66 o
  -6   2   1      130.34      154.09      2.24 o
  -5   2   1      242.86      202.83      3.13 o
  -4   2   1      975.64     1030.95     10.03 o
  -3   2   1      441.08      348.95      4.37 o
  -2   2   1      356.04      356.87      6.62 o
  -1   2   1      589.62      499.61     12.59 o
   0   2   1     3141.83     2942.97    100.24 o
   1   2   1        7.29       23.25      6.08 o
   2   2   1     7378.02     7077.15     56.65 o
   3   2   1       31.18       40.32      1.89 o
   4   2   1       30.56       46.97      1.20 o
   5   2   1      386.61      389.68      5.04 o
   6   2   1      368.27      351.02      6.68 o
   7   2   1       17.66       11.50      2.56 o
   8   2   1      663.86      683.52     16.63 o
   9   2   1      658.88      703.08     15.82 o
  10   2   1       52.05       73.27     10.37 o
  11   2   1       55.49       63.65      7.16 o
  12   2   1      126.38      108.54     15.16 o
 -12   3   1      188.23      204.56     12.22 o
 -11   3   1       36.99       49.03      6.62 o
 -10   3   1       94.78       89.76      9.07 o
  -9   3   1      169.96      173.11      7.43 o
  -8   3   1        0.38        4.65      3.49 o
  -7   3   1        1.58        3.91      4.33 o
  -6   3   1      332.73      316.23      4.19 o
  -5   3   1      180.98      154.03      2.37 o
  -4   3   1      219.47      211.86      3.04 o
  -3   3   1     2837.23     2836.88     25.56 o
  -2   3   1     2022.60     1836.61     21.26 o
  -1   3   1     2653.12     2551.48     64.79 o
   0   3   1      277.69      286.48      6.62 o
   1   3   1     3400.13     3171.95     30.23 o
   2   3   1     2568.82     2426.37     22.02 o
   3   3   1      354.99      300.76      3.56 o
   4   3   1     1036.31     1007.01      9.24 o
   5   3   1       17.77       17.24      1.11 o
   6   3   1      249.79      264.54      4.47 o
   7   3   1       87.98       85.55      6.82 o
   8   3   1       23.71       20.23      5.54 o
   9   3   1       14.75       18.01      4.41 o
  10   3   1       10.76       13.95      5.74 o
  11   3   1       18.73       28.74      9.87 o
  12   3   1        4.88       22.38     14.89 o
 -12   4   1       14.86       21.05     18.06 o
 -11   4   1      409.31      455.28     16.05 o
 -10   4   1       99.83       94.95     11.46 o
  -9   4   1      194.40      191.98      8.27 o
  -8   4   1      720.98      756.26     11.52 o
  -7   4   1       57.72       54.56      2.66 o
  -6   4   1       15.69       15.69      1.57 o
  -5   4   1       77.51       74.63      2.34 o
  -4   4   1     1296.84     1344.82     12.36 o
  -3   4   1     1191.32     1171.93     12.25 o
  -2   4   1       96.56       91.85      2.00 o
  -1   4   1        9.53        5.14      1.53 o
   0   4   1      589.56      515.43      6.25 o
   1   4   1      675.76      710.79      9.05 o
   2   4   1      405.87      403.76      4.71 o
   3   4   1       87.30       84.94      1.71 o
   4   4   1       20.25       26.43      1.90 o
   5   4   1       47.78       43.14      2.46 o
   6   4   1       34.73       30.64      1.46 o
   7   4   1        5.50        4.23      2.12 o
   8   4   1       78.18       71.45      4.07 o
   9   4   1      238.41      253.58     13.52 o
  10   4   1       26.49       36.45      6.39 o
  11   4   1       40.82       64.02     14.64 o
 -12   5   1       32.58       29.67     10.96 o
 -11   5   1       77.46       74.70      8.18 o
 -10   5   1      114.12      109.71      9.41 o
  -9   5   1       14.32       13.15      3.11 o
  -8   5   1        0.61       -1.52      2.57 o
  -7   5   1      158.34      149.34      3.03 o
  -6   5   1       18.79       18.03      2.47 o
  -5   5   1     1085.10     1147.77     10.91 o
  -4   5   1     2992.87     3108.23     28.42 o
  -3   5   1      228.92      254.26      4.23 o
  -2   5   1     1730.64     1768.85     17.76 o
  -1   5   1     3994.01     3874.52     38.78 o
   0   5   1      822.58      840.75     10.70 o
   1   5   1     2091.47     2105.57     21.71 o
   2   5   1     2530.36     2409.45     23.77 o
   3   5   1      250.24      273.40      6.68 o
   4   5   1      142.33      129.01      2.72 o
   5   5   1     1179.67     1239.37     12.51 o
   6   5   1       86.16       93.07      5.47 o
   7   5   1        0.26        0.42      1.24 o
   8   5   1        0.98        3.32      2.42 o
   9   5   1       67.43       59.02      3.62 o
  10   5   1       50.59       46.74      6.35 o
  11   5   1       65.66       61.28      9.79 o
 -12   6   1        3.59       -1.13      7.78 o
 -11   6   1      227.91      235.60      9.85 o
 -10   6   1      105.44      110.79      6.13 o
  -9   6   1        0.10        7.64      4.68 o
  -8   6   1      105.39      108.30      3.43 o
  -7   6   1      387.97      361.97      5.76 o
  -6   6   1       31.14       25.68      2.06 o
  -5   6   1       36.14       34.93      1.78 o
  -4   6   1     1365.16     1348.78     14.45 o
  -3   6   1      485.23      604.58      6.92 o
  -2   6   1        0.04        2.85      2.74 o
  -1   6   1     2014.02     2062.48     21.51 o
   0   6   1      146.26      158.63      5.83 o
   1   6   1     2163.17     2170.18     21.59 o
   2   6   1      596.74      609.04      8.35 o
   3   6   1        2.39        2.68      1.63 o
   4   6   1      692.46      747.12      9.08 o
   5   6   1      290.26      293.31      4.52 o
   6   6   1      421.82      407.35      7.25 o
   7   6   1      295.95      290.37      5.01 o
   8   6   1      213.43      213.45     10.70 o
   9   6   1      177.03      190.12      8.65 o
  10   6   1      118.80      128.09     10.09 o
  11   6   1      311.99      377.24     19.00 o
 -11   7   1      273.37      276.09     32.20 o
 -10   7   1        1.04       -0.55      5.29 o
  -9   7   1       26.05       22.96      5.38 o
  -8   7   1       35.46       28.29      3.48 o
  -7   7   1       11.44       10.25      1.71 o
  -6   7   1       48.97       58.46      4.14 o
  -5   7   1      793.95      814.89      9.35 o
  -4   7   1     1107.11     1129.73     12.16 o
  -3   7   1      868.68      812.25      9.96 o
  -2   7   1     2806.73     2883.08     46.60 o
  -1   7   1     7996.67     7920.53     79.79 o
   0   7   1      143.83      129.14      3.08 o
   1   7   1     1904.76     1901.07     19.37 o
   2   7   1     5909.85     6017.45     58.70 o
   3   7   1       38.93       35.33      1.96 o
   4   7   1      207.31      183.72      3.59 o
   5   7   1      522.63      525.92      7.11 o
   6   7   1      255.08      265.90      4.68 o
   7   7   1      136.10      123.53      4.01 o
   8   7   1       48.43       44.27      5.44 o
   9   7   1       35.76       45.55      5.11 o
  10   7   1       18.58       13.47      5.17 o
  11   7   1       33.61       58.54     12.57 o
 -11   8   1        0.16        6.94      6.63 o
 -10   8   1      403.08      428.00     13.60 o
  -9   8   1      102.73      115.89      5.61 o
  -8   8   1      277.48      265.04      8.46 o
  -7   8   1      631.39      649.17     10.18 o
  -6   8   1     1227.36     1258.23     15.15 o
  -5   8   1       92.52       89.36      3.94 o
  -4   8   1      487.88      437.81      5.90 o
  -3   8   1      481.25      475.82      6.31 o
  -2   8   1     1020.48     1048.82     20.70 o
  -1   8   1      111.01      104.17      2.45 o
   0   8   1      242.43      251.79      4.50 o
   1   8   1      337.62      328.19      5.06 o
   2   8   1       27.75       28.59      1.54 o
   3   8   1      362.56      373.38      6.32 o
   4   8   1       75.21       69.98      5.40 o
   5   8   1       59.53       46.30      2.58 o
   6   8   1       41.12       36.32      3.52 o
   7   8   1      565.61      567.35      9.29 o
   8   8   1       34.03       33.46      2.97 o
   9   8   1      104.42       86.18      7.58 o
  10   8   1      366.23      413.17     18.20 o
  11   8   1      277.64      261.83     18.50 o
 -11   9   1       12.48       -2.28     13.21 o
 -10   9   1       42.84       42.61     15.66 o
  -9   9   1      202.11      204.92      8.16 o
  -8   9   1      155.91      149.84      5.65 o
  -7   9   1       16.43       16.66      2.39 o
  -6   9   1       43.83       37.24      3.79 o
  -5   9   1       31.47       33.92      2.87 o
  -4   9   1        9.25        2.58      4.76 o
  -3   9   1      931.17      943.23     11.34 o
  -2   9   1       88.37       98.81      3.25 o
  -1   9   1      142.27      135.90      2.96 o
   0   9   1        0.43        1.16      2.23 o
   1   9   1      342.52      357.54      5.68 o
   2   9   1      205.07      211.87      3.73 o
   3   9   1       26.61       28.86      3.65 o
   4   9   1      388.03      399.13      6.66 o
   5   9   1       61.97       67.52      3.13 o
   6   9   1       79.14       77.10      3.62 o
   7   9   1        0.56       -2.46      5.31 o
   8   9   1       39.64       28.86      9.12 o
   9   9   1       25.47       27.76      6.07 o
  10   9   1      112.29       97.73      7.93 o
 -11  10   1       65.30       43.30     15.66 o
 -10  10   1        4.83       13.33      7.21 o
  -9  10   1       25.04       29.56      5.23 o
  -8  10   1      215.16      213.62      7.80 o
  -7  10   1       52.06       49.17      3.26 o
  -6  10   1      155.96      151.27      4.32 o
  -5  10   1        9.28       13.85      3.00 o
  -4  10   1       70.83       59.67      4.50 o
  -3  10   1      618.66      620.92     10.27 o
  -2  10   1        9.93        9.22      2.06 o
  -1  10   1        0.33        4.51      2.07 o
   0  10   1       23.16       25.67      2.38 o
   1  10   1       58.71       62.44      3.03 o
   2  10   1      174.26      179.71      3.70 o
   3  10   1        9.48       11.55      2.20 o
   4  10   1      269.85      254.60      5.73 o
   5  10   1        5.04        5.71      2.79 o
   6  10   1      148.15      144.38      5.96 o
   7  10   1      103.35       96.79      3.87 o
   8  10   1        3.00       -3.22      4.49 o
   9  10   1      276.83      308.08     22.00 o
  10  10   1       53.97       56.59      7.20 o
 -10  11   1       98.92      108.88     30.50 o
  -9  11   1        0.04       -9.17      6.11 o
  -8  11   1       14.49       15.21      4.42 o
  -7  11   1       31.22       24.59      3.56 o
  -6  11   1      175.65      172.43      7.82 o
  -5  11   1      173.19      178.32      6.86 o
  -4  11   1       48.75       58.87      3.62 o
  -3  11   1     1331.84     1352.80     19.86 o
  -2  11   1     2696.33     2686.39     32.82 o
  -1  11   1      502.43      495.28      7.91 o
   0  11   1     1196.12     1179.34     15.06 o
   1  11   1     1219.06     1228.70     16.17 o
   2  11   1      216.36      215.91      8.91 o
   3  11   1     1174.03     1183.38     20.08 o
   4  11   1      296.92      310.21      6.43 o
   5  11   1       86.02       67.71      6.12 o
   6  11   1       12.07       12.13      5.74 o
   7  11   1       55.70       58.39      6.86 o
   8  11   1       41.91       40.15      8.12 o
   9  11   1        0.37       -0.19      4.65 o
 -10  12   1      110.11      123.31     22.97 o
  -9  12   1      210.98      214.03     13.77 o
  -8  12   1       99.90      100.03      8.70 o
  -7  12   1      287.63      285.95      8.39 o
  -6  12   1      651.89      652.85     11.50 o
  -5  12   1      415.78      404.18      9.02 o
  -4  12   1       42.98       28.78     10.90 o
  -3  12   1     1866.63     1813.59     23.98 o
  -2  12   1      441.46      424.48      8.21 o
  -1  12   1      120.66      119.20      5.08 o
   0  12   1       93.10       95.28      3.38 o
   1  12   1       12.20       13.38      2.88 o
   2  12   1      120.70      134.80     10.22 o
   3  12   1      630.93      578.56      9.82 o
   4  12   1      783.40      794.69     12.38 o
   5  12   1        0.20       -3.25      3.01 o
   6  12   1      124.10      122.91      5.77 o
   7  12   1      276.31      293.37     10.84 o
   8  12   1      182.82      203.39      9.44 o
   9  12   1       90.03       92.85      7.05 o
  -9  13   1       11.14        6.92     12.13 o
  -8  13   1       15.67       14.81      6.22 o
  -7  13   1       10.18       -1.39      5.09 o
  -6  13   1        0.38        0.52      3.52 o
  -5  13   1      141.66      135.52      5.16 o
  -4  13   1       13.97       16.96      4.78 o
  -3  13   1       89.01       66.54      5.62 o
  -2  13   1      400.20      359.71      8.12 o
  -1  13   1      125.34       99.15      6.91 o
   0  13   1       99.05      100.73      7.15 o
   1  13   1       17.10       14.17      2.22 o
   2  13   1      422.17      413.36      9.58 o
   3  13   1      119.33      117.55      4.38 o
   4  13   1      382.41      346.45      8.07 o
   5  13   1       15.76       19.98      5.93 o
   6  13   1      152.98      161.01      6.65 o
   7  13   1        5.90        5.94      7.46 o
   8  13   1        2.54        6.30      6.44 o
  -8  14   1       29.95       27.46      7.14 o
  -7  14   1        3.68        8.21      7.17 o
  -6  14   1        3.92       -7.68      5.21 o
  -5  14   1      165.31      158.22     11.91 o
  -4  14   1        0.86        3.60      3.79 o
  -3  14   1       22.89       11.78      5.83 o
  -2  14   1       98.35      105.39      4.26 o
  -1  14   1       73.81       73.58      7.87 o
   0  14   1        0.13        2.39      3.55 o
   1  14   1        2.28       -1.96      4.85 o
   2  14   1       60.03       58.19      4.47 o
   3  14   1        1.02        4.11      3.92 o
   4  14   1       38.53       24.17      5.08 o
   5  14   1        1.46        0.46      4.40 o
   6  14   1       33.19       28.37      6.05 o
   7  14   1       74.48       65.33     13.64 o
   8  14   1        3.40       12.61      8.29 o
  -8  15   1      107.77      124.62      9.64 o
  -7  15   1        8.25       10.77      6.79 o
  -6  15   1       28.29       42.36      6.88 o
  -5  15   1        0.35        4.89     11.31 o
  -4  15   1      240.59      240.57     14.49 o
  -3  15   1       54.68       52.36      4.45 o
  -2  15   1      175.10      168.13      6.62 o
  -1  15   1      518.72      533.60     15.48 o
   0  15   1      187.79      189.48      8.96 o
   1  15   1      180.65      187.44     10.95 o
   2  15   1      266.94      274.01     10.99 o
   3  15   1       12.76       12.76      5.14 o
   4  15   1        5.31        8.24     10.52 o
   5  15   1       25.71       30.32      5.98 o
   6  15   1        7.98       10.08      8.32 o
   7  15   1       22.95       42.78      7.95 o
  -7  16   1      288.28      317.18     18.21 o
  -6  16   1       76.86       97.05     10.20 o
  -5  16   1      190.29      204.98     10.31 o
  -4  16   1      180.37      180.17      9.00 o
  -3  16   1      167.25      169.49     11.95 o
  -2  16   1      183.38      179.95     12.32 o
  -1  16   1       39.38       48.79      8.58 o
   0  16   1       29.16       33.83      8.30 o
   1  16   1       24.18       29.98      5.41 o
   2  16   1       67.66       65.11      9.08 o
   3  16   1      125.23      118.61      7.88 o
   4  16   1        0.34        2.26      6.43 o
   5  16   1       30.94       25.16      9.50 o
   6  16   1      149.88      158.27     11.44 o
  -6  17   1      147.75      135.58     10.71 o
  -5  17   1        1.05        2.84      9.51 o
  -4  17   1        0.48        4.85      5.91 o
  -3  17   1       91.23       85.50      7.72 o
  -2  17   1        7.00       12.14      6.96 o
  -1  17   1       53.18       38.66      5.49 o
   0  17   1       12.34       18.33      4.77 o
   1  17   1       35.45       31.51      6.22 o
   2  17   1       85.66       80.82      6.92 o
   3  17   1        9.41        3.68      9.20 o
   4  17   1       31.18       44.92      8.30 o
   5  17   1       29.76       31.80     16.03 o
  -4  18   1       12.56       20.06     12.11 o
  -3  18   1       14.08        8.74      7.97 o
  -2  18   1        3.04       -9.56      7.83 o
  -1  18   1        0.12       -4.69      8.88 o
   0  18   1        5.67       -4.71      6.97 o
   1  18   1        0.01       -4.63      5.54 o
   2  18   1       12.87        7.06      7.12 o
   3  18   1        1.88       17.37      7.84 o
  -1  19   1       62.59       78.70      9.55 o
   0  19   1        0.77        1.30     11.23 o
   1  19   1       28.58       25.94      9.58 o
 -13   0   2      118.76      114.27     18.20 o
 -12   0   2      342.36      363.42     17.66 o
 -11   0   2       10.39        9.25      7.16 o
 -10   0   2       11.00        0.76      6.44 o
  -9   0   2      415.87      402.13     14.24 o
  -8   0   2      268.78      268.95      5.26 o
  -7   0   2       22.12       20.90      4.25 o
  -6   0   2       34.54       36.61      7.74 o
  -5   0   2     1768.77     1713.62     21.57 o
  -4   0   2     1652.54     1622.36     21.90 o
  -3   0   2      173.15      180.61      4.27 o
  -1   0   2       13.69       11.79      7.90 o
   2   0   2    13975.23    13672.28    245.46 o
   3   0   2       21.19       50.15      2.70 o
   4   0   2     4456.63     4425.08     82.79 o
   5   0   2       63.78       50.27      1.61 o
   6   0   2       78.51       65.95     12.07 o
   7   0   2        8.23        4.85      4.18 o
   8   0   2       74.57       73.59     17.63 o
   9   0   2        1.35        5.68      6.58 o
  10   0   2       14.86       22.53      9.33 o
  11   0   2       85.83       79.30     12.12 o
 -13   1   2        0.06      -12.46      9.97 o
 -12   1   2       65.64       66.68      6.76 o
 -11   1   2      242.37      260.44      9.28 o
 -10   1   2        7.87       14.87      5.88 o
  -9   1   2       34.64       35.98      6.58 o
  -8   1   2      281.30      265.33      8.17 o
  -7   1   2      478.88      490.20      5.73 o
  -6   1   2      292.06      295.66      4.24 o
  -5   1   2     1965.59     2012.71     19.22 o
  -4   1   2     1998.10     1983.10     18.44 o
  -3   1   2       18.47       23.67      1.55 o
  -2   1   2     2783.91     2703.54     42.92 o
  -1   1   2     7867.49     7281.20     84.69 o
   0   1   2       59.55       58.91      3.02 o
   1   1   2     4220.33     4276.50     39.92 o
   2   1   2     4891.92     4862.52     37.43 o
   3   1   2       51.78       70.00      1.43 o
   4   1   2       46.87       35.08      2.12 o
   5   1   2      837.79      843.37      8.28 o
   6   1   2      735.74      789.55      9.25 o
   7   1   2      125.46      116.18      8.75 o
   8   1   2      120.63      121.75      7.37 o
   9   1   2       82.84       73.94      8.98 o
  10   1   2      125.87      121.80      8.11 o
  11   1   2       31.58       36.47      7.55 o
 -12   2   2        0.17       -0.61      6.37 o
 -11   2   2       59.90       70.73      6.75 o
 -10   2   2      149.18      157.31      8.16 o
  -9   2   2        6.67        3.87      2.68 o
  -8   2   2       43.80       44.46      2.98 o
  -7   2   2      330.87      337.67      4.66 o
  -6   2   2     1744.43     1956.71     18.66 o
  -5   2   2       14.90       14.84      1.66 o
  -4   2   2      441.08      470.20      5.38 o
  -3   2   2      322.42      311.41      4.05 o
  -2   2   2      611.09      625.62     12.32 o
  -1   2   2      534.08      575.64      9.46 o
   0   2   2      677.00      747.02     14.57 o
   1   2   2     4194.90     4001.68     39.13 o
   2   2   2       68.83       69.45      1.68 o
   3   2   2        0.01       -2.08      1.38 o
   4   2   2      320.05      319.46      3.73 o
   5   2   2      288.66      264.45      4.72 o
   6   2   2        6.23        6.92      1.70 o
   7   2   2       17.26       18.54      4.53 o
   8   2   2       67.05       56.79      4.73 o
   9   2   2      114.72      121.26     11.11 o
  10   2   2        8.92       19.22      5.89 o
  11   2   2        2.18       -2.15      9.62 o
 -12   3   2      170.63      167.18      9.00 o
 -11   3   2      502.09      504.63     16.17 o
 -10   3   2       69.02       62.45      3.26 o
  -9   3   2      412.22      387.66     10.93 o
  -8   3   2        9.68        8.00      1.65 o
  -7   3   2     1744.84     1749.52     32.31 o
  -6   3   2      254.59      243.56      3.59 o
  -5   3   2       66.26       91.99      3.91 o
  -4   3   2      219.44      192.64      3.22 o
  -3   3   2      481.25      563.22      6.45 o
  -2   3   2     3865.70     3685.83     37.01 o
  -1   3   2      499.64      454.21      6.28 o
   0   3   2     1237.75     1157.03     14.19 o
   1   3   2     1343.71     1324.80     13.68 o
   2   3   2      311.99      294.54      3.62 o
   3   3   2      159.45      183.33      2.60 o
   4   3   2       38.86       28.92      2.31 o
   5   3   2       76.04       83.64      1.91 o
   6   3   2      163.37      164.24      5.52 o
   7   3   2       46.46       40.06      2.34 o
   8   3   2      357.37      359.76      7.39 o
   9   3   2       81.12       82.11      7.35 o
  10   3   2        0.15       -2.39      5.47 o
  11   3   2       89.32      116.38     10.93 o
 -12   4   2      149.85      173.73     12.56 o
 -11   4   2       21.46       25.27      3.40 o
 -10   4   2      416.46      415.85     12.67 o
  -9   4   2     1244.61     1226.45     26.99 o
  -8   4   2        2.14        3.36      1.71 o
  -7   4   2      159.44      172.03      4.29 o
  -6   4   2       15.24       23.74      1.64 o
  -5   4   2      240.13      240.16      3.50 o
  -4   4   2     1334.77     1409.52     14.57 o
  -3   4   2     1968.47     2026.81     20.04 o
  -2   4   2      425.66      394.76      5.17 o
  -1   4   2     1684.79     1497.00     21.93 o
   0   4   2     4217.58     4007.10     37.71 o
   1   4   2      126.08       89.74      2.95 o
   2   4   2      390.89      345.78      4.03 o
   3   4   2      636.19      563.44      7.27 o
   4   4   2      320.00      323.30      4.32 o
   5   4   2     1153.32     1169.85     11.76 o
   6   4   2      161.68      158.41      3.75 o
   7   4   2       63.37       63.87      4.82 o
   8   4   2      349.30      373.86      6.76 o
   9   4   2       34.31       31.73      4.28 o
  10   4   2       35.70       33.15      9.87 o
  11   4   2        1.37      -12.37      8.24 o
 -12   5   2        5.93        6.96      8.31 o
 -11   5   2        4.78        4.23      4.24 o
 -10   5   2      427.06      453.34     12.44 o
  -9   5   2      214.44      223.71      5.95 o
  -8   5   2      860.52      888.92     11.99 o
  -7   5   2      952.00      928.13     10.93 o
  -6   5   2        5.69        4.03      1.99 o
  -5   5   2      549.51      547.03      6.43 o
  -4   5   2     8202.48     8376.80     76.18 o
  -3   5   2      147.41      121.90      2.46 o
  -2   5   2     2059.90     2283.38     22.72 o
  -1   5   2     2470.41     2313.30     25.47 o
   0   5   2      190.20      197.18      3.73 o
   1   5   2     1436.25     1413.91     14.75 o
   2   5   2      125.96      145.79      3.08 o
   3   5   2      289.36      265.42      3.43 o
   4   5   2      129.42      128.82      3.59 o
   5   5   2     1515.83     1530.41     16.15 o
   6   5   2      720.88      737.62     11.61 o
   7   5   2        9.39        7.03      1.22 o
   8   5   2      273.56      283.39      8.31 o
   9   5   2     1283.58     1384.47     24.81 o
  10   5   2      263.14      304.07     13.04 o
  11   5   2        1.58        4.12      7.49 o
 -12   6   2       20.00       33.98      9.53 o
 -11   6   2      150.45      138.35     12.23 o
 -10   6   2       96.88      105.14      5.63 o
  -9   6   2        9.53        7.20      2.10 o
  -8   6   2      168.13      160.85      3.62 o
  -7   6   2      226.94      221.10      6.28 o
  -6   6   2       30.49       29.91      2.42 o
  -5   6   2       10.93       15.56      1.92 o
  -4   6   2       99.49      102.42      2.98 o
  -3   6   2     3493.62     3698.82     35.19 o
  -2   6   2        6.82        8.31      1.67 o
  -1   6   2       86.44      104.84      3.10 o
   0   6   2      111.73      127.68      3.29 o
   1   6   2      993.72     1153.65     13.04 o
   2   6   2     2119.50     2185.22     21.89 o
   3   6   2      769.44      870.74      9.88 o
   4   6   2      463.28      458.34      6.44 o
   5   6   2       75.89       70.47      2.75 o
   6   6   2       24.31       24.86      3.13 o
   7   6   2       77.09       85.51      3.14 o
   8   6   2      102.51       96.20      4.60 o
   9   6   2        0.01        3.39      6.21 o
  10   6   2      113.41      108.05      6.73 o
  11   6   2       51.44       51.68      9.89 o
 -12   7   2        7.36       10.78      7.99 o
 -11   7   2       28.44       16.90      5.46 o
 -10   7   2       26.78       22.65      9.30 o
  -9   7   2      284.88      276.17      5.93 o
  -8   7   2       11.05        4.39      1.95 o
  -7   7   2        0.78        5.65      3.00 o
  -6   7   2       88.24       90.05      3.04 o
  -5   7   2       29.33       31.63      3.24 o
  -4   7   2      378.69      381.24      6.04 o
  -3   7   2        9.88       14.91      2.28 o
  -2   7   2       14.34       10.83      1.56 o
  -1   7   2     1272.54     1371.66     16.74 o
   0   7   2       41.53       51.18      2.18 o
   1   7   2      189.25      211.68      6.04 o
   2   7   2     1174.18     1234.13     19.45 o
   3   7   2       27.05       30.09      2.06 o
   4   7   2      435.33      482.63      6.67 o
   5   7   2       10.41        5.92      2.80 o
   6   7   2       24.75       27.76      2.85 o
   7   7   2       28.81       24.95      1.91 o
   8   7   2      130.66      129.46     10.46 o
   9   7   2        0.04       -1.52      5.14 o
  10   7   2        3.48       -1.35      5.05 o
 -11   8   2       62.58       69.82      8.57 o
 -10   8   2        8.98       18.62      4.02 o
  -9   8   2      441.81      430.46     13.57 o
  -8   8   2      146.81      143.63      3.78 o
  -7   8   2       36.09       41.70      2.55 o
  -6   8   2     2451.49     2456.99     27.79 o
  -5   8   2       36.67       32.10      2.34 o
  -4   8   2      148.74      163.84      5.86 o
  -3   8   2      408.91      410.45      6.09 o
  -2   8   2      222.43      200.42      3.89 o
  -1   8   2       42.46       52.82      3.44 o
   0   8   2      907.96      945.49     11.83 o
   1   8   2      376.90      371.18      8.78 o
   2   8   2      821.40      784.49      8.37 o
   3   8   2      125.68      127.39      4.79 o
   4   8   2      259.40      236.59      6.92 o
   5   8   2       13.00       12.35      2.34 o
   6   8   2       24.68       31.51      4.82 o
   7   8   2       12.81       22.82      2.85 o
   8   8   2       19.33       13.19      5.51 o
   9   8   2      430.35      492.88     14.52 o
  10   8   2        3.02        4.61      6.04 o
 -11   9   2       18.44       17.27      6.96 o
 -10   9   2      175.58      164.90      7.72 o
  -9   9   2      407.44      439.94     12.24 o
  -8   9   2        3.46       11.76      2.80 o
  -7   9   2       55.31       49.27      3.67 o
  -6   9   2      381.10      382.92      6.42 o
  -5   9   2     1617.45     1633.90     20.34 o
  -4   9   2      983.28      980.89     12.83 o
  -3   9   2      903.33      842.73     10.85 o
  -2   9   2      614.48      621.77      8.91 o
  -1   9   2      576.67      579.94      7.46 o
   0   9   2      730.75      740.73      9.88 o
   1   9   2      547.17      561.31      9.23 o
   2   9   2      153.93      170.85      2.96 o
   3   9   2        2.81        2.18      3.60 o
   4   9   2      512.74      492.64      8.37 o
   5   9   2      390.06      369.86      7.09 o
   6   9   2        0.73        2.71      2.48 o
   7   9   2      164.41      161.87      5.44 o
   8   9   2      119.27      129.16     12.67 o
   9   9   2       53.55       56.18      8.28 o
  10   9   2      244.03      245.66     12.37 o
 -11  10   2       15.55       16.98      8.34 o
 -10  10   2       23.22       21.21      6.36 o
  -9  10   2       52.54       38.62      5.60 o
  -8  10   2       52.46       53.31      4.90 o
  -7  10   2      157.63      137.51      7.64 o
  -6  10   2        3.18        1.04      1.75 o
  -5  10   2       14.90       23.41      3.39 o
  -4  10   2        2.64        5.07      2.39 o
  -3  10   2       22.68       19.10      5.12 o
  -2  10   2       46.54       39.10      2.69 o
  -1  10   2      217.44      196.34      4.76 o
   0  10   2       40.49       31.18      2.28 o
   1  10   2      116.15      101.93      3.86 o
   2  10   2      190.20      179.04      4.13 o
   3  10   2      410.39      402.32      8.85 o
   4  10   2       49.63       39.97      3.20 o
   5  10   2       22.96       21.66      2.88 o
   6  10   2       19.54       17.21      3.99 o
   7  10   2       42.73       45.12      5.67 o
   8  10   2       10.65       15.34      7.34 o
   9  10   2        0.00       -8.26      8.72 o
 -10  11   2        3.66        2.08      5.69 o
  -9  11   2        4.92        5.97      8.76 o
  -8  11   2       18.22       18.52      4.35 o
  -7  11   2       25.73       33.00      5.69 o
  -6  11   2      183.28      160.85      5.34 o
  -5  11   2       37.43       26.31      3.20 o
  -4  11   2      342.83      340.43      6.33 o
  -3  11   2      271.45      248.45      5.20 o
  -2  11   2     1628.66     1585.72     20.30 o
  -1  11   2       17.50       19.01      3.17 o
   0  11   2      353.71      329.97      6.70 o
   1  11   2       73.39       63.32      7.76 o
   2  11   2        8.21        9.02      1.67 o
   3  11   2      120.52      126.11      4.69 o
   4  11   2      147.46      129.72      5.53 o
   5  11   2      139.28      145.75      6.66 o
   6  11   2        1.42       -5.10      3.70 o
   7  11   2       93.79       93.52      7.99 o
   8  11   2        1.80        6.81      4.94 o
   9  11   2       36.46       30.69      6.92 o
 -10  12   2       34.89       22.08      6.66 o
  -9  12   2        3.95        7.60      6.14 o
  -8  12   2       12.03       15.60      4.28 o
  -7  12   2        8.58        6.92      6.34 o
  -6  12   2        4.43        5.81      3.27 o
  -5  12   2       66.52       60.66      5.22 o
  -4  12   2        2.85        4.41      3.05 o
  -3  12   2      309.24      319.32     14.63 o
  -2  12   2      934.81      958.17     16.07 o
  -1  12   2      726.24      704.15     12.16 o
   0  12   2       47.84       39.18      4.02 o
   1  12   2      931.28      992.07     16.35 o
   2  12   2       71.08       66.31      4.76 o
   3  12   2      189.67      198.00      5.17 o
   4  12   2      843.98      883.86     14.79 o
   5  12   2        2.23        2.04      6.19 o
   6  12   2        0.50       -0.06      5.63 o
   7  12   2       63.00       54.14      5.99 o
   8  12   2       78.74       89.12     13.17 o
   9  12   2        0.20       25.10     15.73 o
  -9  13   2      206.29      215.33     11.69 o
  -8  13   2       70.97       78.79     10.88 o
  -7  13   2      279.76      289.37     15.48 o
  -6  13   2      156.17      166.07      7.16 o
  -5  13   2      228.26      223.52      6.99 o
  -4  13   2      304.60      280.08      6.58 o
  -3  13   2        3.17        0.87      4.22 o
  -2  13   2      434.69      423.71      6.99 o
  -1  13   2      352.38      315.42      7.84 o
   0  13   2       28.60       33.73      3.43 o
   1  13   2      196.97      190.06      5.52 o
   2  13   2      302.39      315.07      6.25 o
   3  13   2        7.20        2.45      8.23 o
   4  13   2       10.31       14.48      6.30 o
   5  13   2       60.35       57.97      6.17 o
   6  13   2      231.66      252.57      8.77 o
   7  13   2       97.60      118.51     14.30 o
   8  13   2      290.58      296.44     13.75 o
  -9  14   2        4.50        6.79     11.44 o
  -8  14   2       27.61       48.48     11.24 o
  -7  14   2        7.07       -7.06      6.11 o
  -6  14   2       68.46       66.97      6.86 o
  -5  14   2       88.86       94.77      8.27 o
  -4  14   2      208.42      202.54      7.47 o
  -3  14   2      106.91       95.05      4.99 o
  -2  14   2        6.73        2.60      5.17 o
  -1  14   2      108.97      101.99      4.79 o
   0  14   2      118.71      105.89      4.89 o
   1  14   2       79.69       88.24      5.32 o
   2  14   2       10.00        6.33      8.40 o
   3  14   2      177.23      178.19      6.49 o
   4  14   2      123.18      141.22      6.49 o
   5  14   2      207.40      212.69      9.15 o
   6  14   2      323.17      314.76     11.26 o
   7  14   2       14.13        9.61      6.41 o
  -8  15   2      207.13      233.01     13.00 o
  -7  15   2       64.69       76.20      8.48 o
  -6  15   2      118.41      140.48      9.66 o
  -5  15   2       51.19       50.98      6.06 o
  -4  15   2        2.27       10.24      6.55 o
  -3  15   2       38.21       35.75      5.28 o
  -2  15   2       59.18       60.53      5.49 o
  -1  15   2      194.22      182.63      6.22 o
   0  15   2       65.49       83.74      5.08 o
   1  15   2        0.68        2.09      3.60 o
   2  15   2        1.73       -8.42      6.45 o
   3  15   2       64.25       60.92      9.82 o
   4  15   2      193.04      196.72     11.92 o
   5  15   2        1.53       -1.37      6.61 o
   6  15   2       38.90       25.08      8.69 o
  -7  16   2        2.26       -6.97     17.34 o
  -6  16   2        3.54       14.65      7.70 o
  -5  16   2        0.10       -3.00      5.61 o
  -4  16   2        7.83        1.86      6.35 o
  -3  16   2        1.91        5.99      5.43 o
  -2  16   2       23.45       21.89      7.09 o
  -1  16   2       71.89       70.80      8.43 o
   0  16   2       23.11       36.55     10.63 o
   1  16   2       10.35       10.46      5.65 o
   2  16   2       14.20       15.66      5.94 o
   3  16   2       93.20      119.86     10.41 o
   4  16   2        2.95        5.21      3.52 o
   5  16   2        0.50       -0.14      7.33 o
   6  16   2        5.25       20.64      8.47 o
  -6  17   2        9.69       -3.05      7.09 o
  -5  17   2        5.75       -7.25      8.04 o
  -4  17   2      192.84      217.71     11.05 o
  -3  17   2       70.15       75.86     16.63 o
  -2  17   2      213.81      219.90     10.50 o
  -1  17   2      227.31      230.10      9.15 o
   0  17   2       31.45        7.76      7.49 o
   1  17   2        2.62        4.15      6.31 o
   2  17   2       21.37       32.59      6.85 o
   3  17   2        7.69       24.69      6.99 o
   4  17   2        0.33       -3.29     11.10 o
  -4  18   2        0.25       -4.43     11.14 o
  -3  18   2       73.96       84.37      8.15 o
  -2  18   2        6.65       16.87      6.40 o
  -1  18   2      138.15      182.26     17.57 o
   0  18   2      360.14      405.35     19.94 o
   1  18   2       48.92       39.55      6.53 o
   2  18   2       76.01       92.69     10.91 o
   3  18   2        3.59       -2.80     11.45 o
 -13   1   3        5.69       14.07      7.04 o
 -12   1   3      232.55      250.64     18.73 o
 -11   1   3       63.17       58.02      8.04 o
 -10   1   3       13.34       12.84      1.58 o
  -9   1   3      265.58      260.21      5.50 o
  -8   1   3       90.09       78.97      2.67 o
  -7   1   3      643.45      666.24      7.32 o
  -6   1   3      226.68      269.03      4.48 o
  -5   1   3      236.98      271.60      5.67 o
  -4   1   3     2544.76     2804.75     27.84 o
  -3   1   3      604.01      595.94      7.12 o
  -2   1   3      243.81      197.75      3.32 o
  -1   1   3      237.30      208.61      5.09 o
   0   1   3     6076.71     6017.00     60.38 o
   1   1   3     5508.54     5190.82     48.41 o
   2   1   3     4632.19     4483.57     42.59 o
   3   1   3       83.23      103.75      1.87 o
   4   1   3      762.76      752.05      7.33 o
   5   1   3     1033.68     1024.61     10.89 o
   6   1   3      463.98      444.72      5.43 o
   7   1   3      342.01      330.00     15.96 o
   8   1   3      273.02      271.92      8.88 o
   9   1   3        9.39       10.83      9.20 o
  10   1   3       31.24       38.56     11.14 o
  11   1   3       20.51       36.20     12.57 o
 -13   2   3        5.52        5.03      8.03 o
 -12   2   3       11.58        7.64      6.27 o
 -11   2   3      296.10      308.78      9.71 o
 -10   2   3       31.35       30.83      3.18 o
  -9   2   3      103.37       80.15      2.61 o
  -8   2   3      791.02      794.36     10.38 o
  -7   2   3     1698.49     1792.60     19.74 o
  -6   2   3      496.38      393.86      4.85 o
  -5   2   3       47.04       22.19      1.59 o
  -4   2   3     1776.91     1785.43     18.02 o
  -3   2   3     2270.91     2146.82     22.10 o
  -2   2   3     2527.91     2269.34     22.84 o
  -1   2   3        0.79       -2.01      1.34 o
   0   2   3     2558.33     2426.30     24.67 o
   1   2   3      808.52      735.76      9.06 o
   2   2   3      727.73      804.50      8.12 o
   3   2   3        8.78       17.43      1.71 o
   4   2   3     1125.47     1184.88     10.92 o
   5   2   3       38.23       30.59      1.60 o
   6   2   3      251.33      240.17      3.82 o
   7   2   3     1060.49     1063.54     15.20 o
   8   2   3      148.91      161.53      7.93 o
   9   2   3      285.04      277.00      9.61 o
  10   2   3       70.66       73.01      7.41 o
  11   2   3        4.10        8.05      9.94 o
 -13   3   3       90.84      108.39     12.73 o
 -12   3   3      151.33      169.26     15.98 o
 -11   3   3      164.94      141.02      9.64 o
 -10   3   3       50.53       48.12      4.47 o
  -9   3   3      295.51      297.64      5.03 o
  -8   3   3      602.55      614.07      7.78 o
  -7   3   3        5.83        4.56      1.74 o
  -6   3   3      135.51      132.73      2.55 o
  -5   3   3      609.17      679.16      9.82 o
  -4   3   3      360.05      415.87      8.37 o
  -3   3   3      105.29      125.28      2.76 o
  -2   3   3       37.41       39.22      2.64 o
  -1   3   3        3.94       -3.05      2.04 o
   0   3   3      288.87      257.95      4.23 o
   1   3   3       56.45       40.68      1.52 o
   2   3   3     1117.58     1079.79     11.38 o
   3   3   3      507.90      479.83      5.48 o
   4   3   3     1094.54     1062.36     10.02 o
   5   3   3     1321.30     1342.73     16.83 o
   6   3   3      123.18      115.61      3.59 o
   7   3   3      563.77      586.79      9.70 o
   8   3   3      330.09      316.12      7.13 o
   9   3   3       78.26       83.97      6.37 o
  10   3   3       93.21       99.60     10.08 o
  11   3   3        3.05       23.46     13.05 o
 -12   4   3       81.61       81.18     11.42 o
 -11   4   3       42.97       42.01      4.88 o
 -10   4   3      441.22      432.10     20.93 o
  -9   4   3      292.07      283.96     11.79 o
  -8   4   3        9.35       13.94      4.04 o
  -7   4   3      958.88      973.41     10.88 o
  -6   4   3      102.33      103.55      2.80 o
  -5   4   3      866.08      820.44      9.92 o
  -4   4   3      803.05      863.88     10.27 o
  -3   4   3      769.28      840.10      9.84 o
  -2   4   3      375.30      359.63      5.10 o
  -1   4   3      144.42      134.44      3.23 o
   0   4   3       55.88       50.63      2.13 o
   1   4   3      260.97      258.47      3.93 o
   2   4   3      347.37      382.78      6.19 o
   3   4   3       48.39       42.34      2.76 o
   4   4   3      391.64      394.21      4.79 o
   5   4   3      116.70      105.16      2.36 o
   6   4   3       11.07       12.92      2.08 o
   7   4   3       25.41       26.54      3.39 o
   8   4   3       93.83       91.33      3.78 o
   9   4   3       31.82       27.68      3.24 o
  10   4   3      258.74      266.58     13.03 o
  11   4   3       17.70        7.83     11.50 o
 -12   5   3       35.45       37.70     10.23 o
 -11   5   3        0.19        3.51      4.86 o
 -10   5   3       12.43       13.62      4.75 o
  -9   5   3        7.89        4.67      2.05 o
  -8   5   3       27.92       22.18      1.91 o
  -7   5   3        0.05       -2.80      1.87 o
  -6   5   3       55.98       63.64      2.50 o
  -5   5   3      638.03      658.61      7.56 o
  -4   5   3      180.15      221.25      3.89 o
  -3   5   3        6.31       11.59      1.75 o
  -2   5   3     3609.11     3801.67     40.29 o
  -1   5   3      802.26      798.75     10.34 o
   0   5   3      268.64      248.53      3.75 o
   1   5   3       87.98       95.73      2.85 o
   2   5   3      631.36      640.08      6.87 o
   3   5   3      298.59      258.24      3.57 o
   4   5   3       11.09       10.44      1.55 o
   5   5   3      218.24      209.65      3.38 o
   6   5   3      637.04      633.18      8.72 o
   7   5   3       16.13       10.95      1.43 o
   8   5   3        8.19        5.99      3.10 o
   9   5   3        0.07       -1.39      4.38 o
  10   5   3        0.00       -1.22      3.22 o
 -12   6   3       52.14       63.66     16.07 o
 -11   6   3       37.12       39.84      6.44 o
 -10   6   3      328.84      327.88     12.60 o
  -9   6   3      447.19      439.71     13.24 o
  -8   6   3      188.94      185.82      4.47 o
  -7   6   3      218.57      220.52      4.22 o
  -6   6   3     1940.11     1856.02     29.41 o
  -5   6   3      236.90      213.21      3.77 o
  -4   6   3        3.35        0.84      1.72 o
  -3   6   3     3625.83     3556.33     37.77 o
  -2   6   3     1258.67     1414.17     15.53 o
  -1   6   3      446.56      446.40      6.27 o
   0   6   3      635.99      651.08      7.63 o
   1   6   3     1743.18     1770.91     18.27 o
   2   6   3        0.14        0.16      1.61 o
   3   6   3     1228.33     1237.27     12.75 o
   4   6   3      147.27      142.76      3.26 o
   5   6   3       79.50       66.84      4.78 o
   6   6   3     1250.64     1271.34     15.53 o
   7   6   3      374.11      361.58      6.61 o
   8   6   3       37.54       37.03      6.44 o
   9   6   3      121.76      129.79      9.99 o
  10   6   3       97.39       93.94     14.04 o
 -12   7   3      116.39      120.31     11.19 o
 -11   7   3      125.38      119.60     15.09 o
 -10   7   3      191.50      209.94      8.30 o
  -9   7   3        2.59        0.62      2.70 o
  -8   7   3      209.68      195.57      4.81 o
  -7   7   3       41.18       43.12      3.25 o
  -6   7   3      216.53      212.41      4.84 o
  -5   7   3       50.57       47.90      2.42 o
  -4   7   3      588.43      594.54      7.31 o
  -3   7   3       68.81       66.06      4.23 o
  -2   7   3      110.70      140.05      2.90 o
  -1   7   3      637.65      677.91     10.80 o
   0   7   3     1349.36     1350.80     16.27 o
   1   7   3      149.76      182.43      4.35 o
   2   7   3      656.94      661.23      8.38 o
   3   7   3     1051.67     1068.80     11.68 o
   4   7   3      116.24       93.18      2.97 o
   5   7   3      645.66      637.31      9.23 o
   6   7   3      380.63      386.03     11.36 o
   7   7   3      148.68      141.80     10.82 o
   8   7   3       10.55       10.05      5.06 o
   9   7   3      193.70      197.34      9.31 o
  10   7   3      116.69      131.51     10.58 o
 -12   8   3        2.61        0.09      7.47 o
 -11   8   3       21.56       18.05      6.78 o
 -10   8   3        1.11        0.88      4.49 o
  -9   8   3      387.68      406.25     18.05 o
  -8   8   3       25.69       26.09      2.83 o
  -7   8   3        3.44       -1.86      2.55 o
  -6   8   3     2342.73     2348.18     25.86 o
  -5   8   3      934.99      925.97     11.75 o
  -4   8   3      119.10      122.93      5.34 o
  -3   8   3     1146.70     1131.60     13.47 o
  -2   8   3      212.46      219.77      5.64 o
  -1   8   3      270.97      282.55      5.43 o
   0   8   3        0.09        4.13      2.41 o
   1   8   3        0.20       -1.84      2.21 o
   2   8   3      387.16      380.43      6.32 o
   3   8   3       39.75       38.42      4.40 o
   4   8   3       58.96       55.20      2.84 o
   5   8   3        6.13        6.40      2.29 o
   6   8   3        0.02        1.63      2.59 o
   7   8   3       24.13       29.27      3.21 o
   8   8   3      179.45      181.07      6.90 o
   9   8   3        7.24        9.70     10.01 o
  10   8   3        0.21       10.41      8.10 o
 -11   9   3        6.45       -2.85      5.91 o
 -10   9   3        7.85        7.83      5.39 o
  -9   9   3       95.82       94.65      6.47 o
  -8   9   3       55.82       44.72      5.00 o
  -7   9   3      535.52      533.42      9.62 o
  -6   9   3      204.48      203.62      5.08 o
  -5   9   3      298.38      300.82      5.57 o
  -4   9   3        0.68        2.04      2.32 o
  -3   9   3       95.65       89.80      3.54 o
  -2   9   3       39.80       39.84      4.30 o
  -1   9   3      101.22      108.19      3.71 o
   0   9   3       32.26       30.11      4.09 o
   1   9   3       38.91       36.45      3.27 o
   2   9   3       43.73       45.20      2.67 o
   3   9   3        6.29       14.49      2.70 o
   4   9   3      242.47      247.41      7.08 o
   5   9   3      219.56      232.36      5.30 o
   6   9   3      283.46      268.99     12.98 o
   7   9   3       40.60       54.29      4.93 o
   8   9   3       25.21       20.22      4.11 o
   9   9   3        0.01      -15.53     24.13 o
 -11  10   3       28.26       20.93      8.19 o
 -10  10   3       79.00       78.01      6.48 o
  -9  10   3        7.99       19.32      5.70 o
  -8  10   3      493.07      520.14     20.09 o
  -7  10   3      259.08      216.93      6.75 o
  -6  10   3        8.13        4.35      3.12 o
  -5  10   3      707.86      710.85     10.83 o
  -4  10   3       78.16       79.42      4.03 o
  -3  10   3      454.89      438.78      8.50 o
  -2  10   3       94.51       91.16      5.56 o
  -1  10   3      207.51      199.75      5.86 o
   0  10   3        3.03        7.08      4.06 o
   1  10   3       48.01       43.46      3.61 o
   2  10   3       26.60       28.82      3.59 o
   3  10   3       10.42       10.40      3.73 o
   4  10   3      331.51      319.16      6.70 o
   5  10   3      490.87      480.04     10.61 o
   6  10   3       35.55       35.64      4.03 o
   7  10   3      106.56      113.62      8.98 o
   8  10   3        8.88       19.12      7.65 o
   9  10   3       23.35       19.66      8.94 o
 -10  11   3       15.80       26.81      5.81 o
  -9  11   3       43.14       44.72      6.09 o
  -8  11   3       64.77       62.34      5.95 o
  -7  11   3       70.42       54.61      4.09 o
  -6  11   3       14.37       14.95      2.81 o
  -5  11   3       74.73       59.30      3.82 o
  -4  11   3        0.80        6.29      5.51 o
  -3  11   3        0.88        4.65      3.81 o
  -2  11   3     1334.99     1403.35     22.37 o
  -1  11   3      936.62      924.87     15.21 o
   0  11   3      307.49      300.82      9.08 o
   1  11   3      162.80      157.98      4.12 o
   2  11   3      789.77      791.86     12.20 o
   3  11   3       80.75       76.25      5.28 o
   4  11   3      279.06      290.17      6.73 o
   5  11   3       66.15       65.95      4.73 o
   6  11   3       11.57       11.15      4.65 o
   7  11   3      222.81      238.57      9.52 o
   8  11   3       72.45       72.38      9.22 o
 -10  12   3       46.00       35.88      7.60 o
  -9  12   3       79.72       70.81     10.21 o
  -8  12   3      214.01      222.52      8.70 o
  -7  12   3      473.66      459.30     12.23 o
  -6  12   3      496.98      501.77     20.27 o
  -5  12   3      413.60      394.42      7.86 o
  -4  12   3      350.86      343.89      8.28 o
  -3  12   3      222.93      199.65      6.09 o
  -2  12   3     1628.95     1598.07     26.53 o
  -1  12   3       31.61       36.37      5.34 o
   0  12   3      115.64      112.24      6.77 o
   1  12   3      370.63      375.51      7.40 o
   2  12   3        1.95        0.80      2.28 o
   3  12   3       12.86       11.01      3.84 o
   4  12   3      369.26      370.83      9.57 o
   5  12   3        0.82        4.62      5.32 o
   6  12   3       50.42       47.81      5.44 o
   7  12   3      138.41      134.69     15.66 o
   8  12   3      142.26      156.58     11.67 o
  -9  13   3        4.61       -3.87      7.00 o
  -8  13   3        2.93        8.69      6.79 o
  -7  13   3      107.06      105.29     10.22 o
  -6  13   3       33.13       32.25      5.26 o
  -5  13   3       35.26       37.65      4.52 o
  -4  13   3      225.18      220.36      9.38 o
  -3  13   3        2.41       -4.22      3.61 o
  -2  13   3       22.03       17.80      4.51 o
  -1  13   3      412.97      393.94     20.20 o
   0  13   3       72.81       63.13      8.56 o
   1  13   3       15.91       14.53      3.07 o
   2  13   3        6.22        2.69      2.48 o
   3  13   3      276.76      280.12      9.39 o
   4  13   3       13.82        5.75      4.88 o
   5  13   3      255.05      243.26      8.77 o
   6  13   3       91.50       99.22      6.90 o
   7  13   3       25.96       15.65      5.40 o
  -9  14   3        4.22       -1.43     11.71 o
  -8  14   3        0.24        6.27      7.12 o
  -7  14   3       55.54       61.02      8.51 o
  -6  14   3      181.55      192.42      8.84 o
  -5  14   3       10.33       22.04      5.30 o
  -4  14   3      206.92      193.21      9.46 o
  -3  14   3       69.61       75.41      5.40 o
  -2  14   3       10.45       -6.75      4.50 o
  -1  14   3        6.11        2.75      4.92 o
   0  14   3       22.04       15.41      4.86 o
   1  14   3       34.84       37.02      3.86 o
   2  14   3        3.19       -1.80      6.08 o
   3  14   3        0.01        6.24      5.20 o
   4  14   3       79.58       84.98      7.65 o
   5  14   3       26.29       22.27      5.71 o
   6  14   3       27.33       21.30      7.94 o
   7  14   3       51.79       56.86      6.87 o
  -8  15   3       16.20        9.75      9.06 o
  -7  15   3      226.60      285.78     14.31 o
  -6  15   3       15.31       14.49      7.40 o
  -5  15   3        3.03        6.60      5.48 o
  -4  15   3        4.80       10.95      4.63 o
  -3  15   3      136.44      125.65      6.53 o
  -2  15   3        4.60       14.62      5.00 o
  -1  15   3       53.92       63.67      5.10 o
   0  15   3       53.91       50.64      6.93 o
   1  15   3       38.55       44.27      4.64 o
   2  15   3      115.53      129.86      8.72 o
   3  15   3       51.82       53.85      8.61 o
   4  15   3        1.79        2.86      5.77 o
   5  15   3       55.39       64.42      7.36 o
   6  15   3      152.58      167.61     13.88 o
  -7  16   3      404.97      467.12     18.63 o
  -6  16   3      277.08      292.00     14.23 o
  -5  16   3      130.96      132.65      8.61 o
  -4  16   3      303.35      309.99     15.16 o
  -3  16   3      168.34      163.25      7.29 o
  -2  16   3      155.52      165.30     18.59 o
  -1  16   3      188.84      194.73     11.97 o
   0  16   3       68.33       60.79      5.40 o
   1  16   3       39.22       50.50      5.27 o
   2  16   3        1.03       -0.50      8.67 o
   3  16   3       44.32       44.01      5.97 o
   4  16   3        0.03        8.85      5.57 o
   5  16   3       33.74       44.93      8.46 o
  -6  17   3        1.18        2.52      8.70 o
  -5  17   3      208.80      232.92     11.39 o
  -4  17   3        9.42       20.93     11.90 o
  -3  17   3       15.45       15.20      6.27 o
  -2  17   3       89.24       89.88      6.83 o
  -1  17   3       18.90       18.19      4.57 o
   0  17   3      224.08      259.87     11.58 o
   1  17   3       57.15       66.11      8.12 o
   2  17   3       10.83        6.41      6.10 o
   3  17   3       27.69       21.08      7.76 o
   4  17   3        0.35        8.13     12.04 o
  -4  18   3        2.45        8.88      7.82 o
  -3  18   3       40.18       38.72      7.64 o
  -2  18   3        0.81        0.86      7.60 o
  -1  18   3       32.41       22.29      7.98 o
   0  18   3        0.08       17.31      9.58 o
   1  18   3        1.01        8.76      9.14 o
   2  18   3        4.28        5.79     10.10 o
 -13   0   4      128.00      139.03     12.74 o
 -12   0   4       53.74       47.12     11.41 o
 -11   0   4      206.81      208.16      9.83 o
 -10   0   4       54.52       55.93      4.87 o
  -9   0   4      946.25      953.18     19.60 o
  -8   0   4     1722.75     1743.93     25.69 o
  -7   0   4      757.58      755.04     12.10 o
  -6   0   4       69.18       79.43      3.21 o
  -5   0   4      664.75      705.26     11.30 o
  -4   0   4     1463.49     1493.30     34.34 o
  -3   0   4      287.47      321.51      6.94 o
  -2   0   4      283.66      341.99      6.93 o
  -1   0   4     4191.03     3973.96     56.46 o
   0   0   4     1358.69     1260.51     20.40 o
   1   0   4     6560.01     6725.33     92.10 o
   2   0   4     5603.56     5682.71    109.75 o
   3   0   4     5061.96     5563.24     70.28 o
   4   0   4     1181.52     1154.87     23.12 o
   5   0   4     3771.64     3973.38     47.11 o
   6   0   4      444.86      427.96     16.89 o
   7   0   4       69.35       61.16      3.40 o
   8   0   4      164.38      148.85     10.22 o
   9   0   4      324.76      343.27     28.32 o
  10   0   4       51.21       66.00     10.34 o
 -13   1   4       59.28       74.45      7.75 o
 -12   1   4       13.86        3.66      9.28 o
 -11   1   4      221.40      215.22      7.81 o
 -10   1   4      289.08      268.15     13.91 o
  -9   1   4        4.55        6.86      1.99 o
  -8   1   4      554.23      552.47      7.06 o
  -7   1   4     1280.16     1315.22     16.11 o
  -6   1   4      272.32      302.61      4.39 o
  -5   1   4      168.92      157.39      4.25 o
  -4   1   4     1940.15     1993.54     19.43 o
  -3   1   4       20.36       17.86      2.33 o
  -2   1   4      418.80      472.56      6.10 o
  -1   1   4      407.17      376.47      4.99 o
   0   1   4        0.18       -1.59      2.02 o
   1   1   4     1431.51     1535.42     15.30 o
   2   1   4     3798.63     4051.40     36.70 o
   3   1   4      716.20      742.57      7.45 o
   4   1   4      180.60      163.66      3.40 o
   5   1   4       78.65       78.21      2.15 o
   6   1   4      388.92      392.97      6.17 o
   7   1   4       23.63       20.90      1.43 o
   8   1   4        3.57       -0.68      4.70 o
   9   1   4        1.05       -7.69      6.01 o
  10   1   4        4.58       15.26     10.06 o
 -13   2   4        0.10       -2.10      8.34 o
 -12   2   4        1.11       22.56      8.31 o
 -11   2   4        1.38        2.89      2.70 o
 -10   2   4       26.41       24.95      2.46 o
  -9   2   4      811.49      782.70     10.74 o
  -8   2   4        0.03        2.72      1.87 o
  -7   2   4       11.37        7.82      1.81 o
  -6   2   4       29.64       35.26      2.10 o
  -5   2   4     1543.45     1703.83     18.44 o
  -4   2   4      993.33     1122.55     12.63 o
  -3   2   4      502.25      573.93      7.31 o
  -2   2   4      272.59      271.10      3.91 o
  -1   2   4       39.59       33.43      2.08 o
   0   2   4      296.62      320.46      4.79 o
   1   2   4      520.48      583.82      7.33 o
   2   2   4      268.42      261.48      4.65 o
   3   2   4        1.76        3.84      2.13 o
   4   2   4        3.38        7.23      1.55 o
   5   2   4        0.70        1.94      1.59 o
   6   2   4      305.38      304.00      5.17 o
   7   2   4       18.20       19.15      4.05 o
   8   2   4        0.15        5.92      4.45 o
   9   2   4        5.82        9.89      7.13 o
  10   2   4        7.34       -2.96      8.80 o
 -13   3   4       80.33       97.12     12.14 o
 -12   3   4      218.76      189.14     16.55 o
 -11   3   4      201.96      201.51     30.73 o
 -10   3   4      824.38      766.60     25.64 o
  -9   3   4      317.07      304.77      5.64 o
  -8   3   4     2830.11     2803.54     30.18 o
  -7   3   4      502.93      520.79      6.71 o
  -6   3   4     1624.13     1622.41     16.17 o
  -5   3   4      510.77      601.26      8.15 o
  -4   3   4        1.91        8.96      1.90 o
  -3   3   4      425.74      410.10      5.13 o
  -2   3   4      541.53      590.54      7.34 o
  -1   3   4        3.55       -0.91      1.22 o
   0   3   4      525.43      586.06      7.65 o
   1   3   4      615.54      627.57      7.50 o
   2   3   4      680.78      770.02      8.32 o
   3   3   4      524.59      537.34      5.93 o
   4   3   4      173.73      176.87      4.22 o
   5   3   4       82.13       82.58      2.35 o
   6   3   4        6.75        6.02      2.13 o
   7   3   4       94.66       91.37      2.50 o
   8   3   4       10.73       13.80     10.19 o
   9   3   4       54.15       49.35      5.95 o
  10   3   4       12.93       23.55     10.90 o
 -13   4   4      164.44      166.29     19.99 o
 -12   4   4      130.56      152.43     13.94 o
 -11   4   4      303.40      321.54     11.00 o
 -10   4   4      304.36      279.17     13.10 o
  -9   4   4     1914.30     1910.58     26.00 o
  -8   4   4     1623.86     1616.16     20.36 o
  -7   4   4        8.84        9.01      2.15 o
  -6   4   4      212.85      196.01      3.83 o
  -5   4   4      793.19      807.74      9.90 o
  -4   4   4      444.68      453.94      5.79 o
  -3   4   4        3.39        9.16      1.91 o
  -2   4   4       12.25       14.77      1.79 o
  -1   4   4      783.49      895.20     10.04 o
   0   4   4     1147.33     1175.27     12.96 o
   1   4   4      466.34      442.71      7.85 o
   2   4   4      204.84      246.20      4.18 o
   3   4   4     1364.20     1378.69     13.83 o
   4   4   4     1778.90     1775.45     17.63 o
   5   4   4      939.61      936.54     10.64 o
   6   4   4     1192.40     1199.14     14.36 o
   7   4   4      277.42      281.09      6.79 o
   8   4   4      397.62      401.25     10.96 o
   9   4   4      321.19      305.39     16.20 o
  10   4   4        0.02       -7.09     13.39 o
 -12   5   4      101.40       93.26     16.80 o
 -11   5   4        0.24        9.08      3.66 o
 -10   5   4      174.01      194.49      8.01 o
  -9   5   4     1821.10     1875.28     25.02 o
  -8   5   4      162.80      161.04      4.17 o
  -7   5   4      501.01      517.95      7.43 o
  -6   5   4     1202.36     1250.45     16.23 o
  -5   5   4      757.15      743.24      9.80 o
  -4   5   4      455.91      447.38      6.27 o
  -3   5   4     1012.13     1040.35     15.66 o
  -2   5   4      299.86      358.66      6.30 o
  -1   5   4      275.45      336.08      5.35 o
   0   5   4      519.87      472.36      6.64 o
   1   5   4      251.85      269.55      3.95 o
   2   5   4      441.76      455.00      5.54 o
   3   5   4        0.17       -0.22      1.69 o
   4   5   4      339.61      345.24      5.54 o
   5   5   4       55.35       57.74      2.33 o
   6   5   4      169.18      164.87      4.41 o
   7   5   4        0.22       -2.73      1.82 o
   8   5   4       15.92       16.09      8.01 o
   9   5   4      194.30      213.81     10.21 o
  10   5   4      216.71      213.19     16.86 o
 -12   6   4       94.82       97.65      9.11 o
 -11   6   4       30.77       25.68      6.54 o
 -10   6   4      124.81      126.08      9.62 o
  -9   6   4        8.33        5.44      2.87 o
  -8   6   4      167.54      147.83      4.04 o
  -7   6   4        5.33        7.97      2.54 o
  -6   6   4      149.19      143.98      3.68 o
  -5   6   4       32.51       35.23      2.32 o
  -4   6   4      242.08      271.78      4.87 o
  -3   6   4       56.38       61.06      2.50 o
  -2   6   4      688.85      751.78      8.79 o
  -1   6   4      503.69      523.80      7.46 o
   0   6   4       12.18        5.38      2.27 o
   1   6   4        8.08        4.09      1.92 o
   2   6   4       24.14       23.50      1.86 o
   3   6   4     1649.99     1760.90     17.68 o
   4   6   4      239.73      242.19      3.92 o
   5   6   4        6.27        7.24      2.68 o
   6   6   4        2.95        2.37      2.38 o
   7   6   4       28.15       33.16      3.07 o
   8   6   4      103.29      120.21      8.88 o
   9   6   4        0.48       -6.11      8.01 o
  10   6   4       47.30       55.84     12.88 o
 -12   7   4       44.05       51.91     21.95 o
 -11   7   4       29.89       42.87     13.75 o
 -10   7   4        9.43        5.70      5.33 o
  -9   7   4      102.57       99.30      8.38 o
  -8   7   4       29.53       25.90      2.91 o
  -7   7   4      129.29      135.81      5.33 o
  -6   7   4       95.88      100.55      3.34 o
  -5   7   4       55.59       58.23      2.91 o
  -4   7   4       81.01       82.88      3.14 o
  -3   7   4        6.46        7.50      2.57 o
  -2   7   4        2.14        2.49      1.90 o
  -1   7   4        1.44       13.85      6.99 o
   0   7   4       10.83        9.03      2.26 o
   1   7   4      606.61      659.08      8.23 o
   2   7   4      283.76      316.26      8.13 o
   3   7   4      208.85      192.73      3.65 o
   4   7   4       11.22       13.57      3.57 o
   5   7   4        9.89        9.14      2.63 o
   6   7   4       24.21       21.86      2.38 o
   7   7   4        0.08       -0.39      2.81 o
   8   7   4        8.99        5.83      8.36 o
   9   7   4       20.83        3.35      6.17 o
 -12   8   4       48.16       29.03     12.44 o
 -11   8   4      278.50      281.82     12.78 o
 -10   8   4      226.40      240.14     10.33 o
  -9   8   4       47.11       55.66      7.72 o
  -8   8   4      837.56      806.89     13.68 o
  -7   8   4       79.75       64.62      3.50 o
  -6   8   4     1945.98     2011.05     25.91 o
  -5   8   4     3180.57     3204.95     34.46 o
  -4   8   4      173.88      187.65      3.78 o
  -3   8   4       54.02       37.67      3.71 o
  -2   8   4      199.54      217.61      4.42 o
  -1   8   4      108.85      117.58      3.58 o
   0   8   4      686.85      734.09     10.86 o
   1   8   4      675.27      682.04      9.08 o
   2   8   4      125.83      118.58      3.18 o
   3   8   4     1161.69     1172.48     18.83 o
   4   8   4      477.30      456.39      8.23 o
   5   8   4      273.15      283.81      6.06 o
   6   8   4       96.78       99.10      3.98 o
   7   8   4      327.29      360.00     10.35 o
   8   8   4      291.26      312.62     17.75 o
   9   8   4      102.41      104.19      7.64 o
 -11   9   4       50.81       67.63      7.81 o
 -10   9   4       12.13       17.28      6.33 o
  -9   9   4      487.69      499.02     23.49 o
  -8   9   4      115.66      137.26      4.81 o
  -7   9   4        9.11        6.06      5.58 o
  -6   9   4       90.49       85.43      3.84 o
  -5   9   4     2176.77     2232.67     27.20 o
  -4   9   4     1879.21     1879.58     22.93 o
  -3   9   4      174.09      158.67      4.53 o
  -2   9   4      428.31      393.24      7.45 o
  -1   9   4      564.51      561.37      8.80 o
   0   9   4      490.58      493.87      8.12 o
   1   9   4      259.55      259.35      6.14 o
   2   9   4        2.10       -2.28      2.59 o
   3   9   4       23.21       25.82      4.55 o
   4   9   4       49.54       41.49      3.23 o
   5   9   4      290.36      270.36      6.38 o
   6   9   4        0.23        3.59      4.59 o
   7   9   4       52.29       42.52      5.98 o
   8   9   4       94.35      104.89      9.71 o
   9   9   4       19.13       25.26     13.57 o
 -11  10   4       54.70       71.69     10.01 o
 -10  10   4        3.18        0.39     11.70 o
  -9  10   4       72.68       62.11      7.45 o
  -8  10   4        6.43       -1.93      4.21 o
  -7  10   4       29.84       17.28      3.54 o
  -6  10   4      553.28      483.78      9.56 o
  -5  10   4       52.35       54.22      4.31 o
  -4  10   4       20.55       14.79      3.43 o
  -3  10   4        2.93        6.31      3.35 o
  -2  10   4        0.03       -2.81      3.60 o
  -1  10   4      243.01      231.01      6.16 o
   0  10   4      217.02      165.59      6.69 o
   1  10   4      281.25      273.40      6.18 o
   2  10   4      728.10      741.11     12.86 o
   3  10   4      350.89      370.52      7.19 o
   4  10   4      138.28      148.32      7.45 o
   5  10   4       39.19       41.37      6.95 o
   6  10   4       94.80      113.35      6.37 o
   7  10   4       24.66       28.04      5.24 o
   8  10   4       12.94       24.69     10.68 o
 -10  11   4       70.12       56.36      6.55 o
  -9  11   4       20.92       16.96      6.75 o
  -8  11   4        0.13        5.70     10.44 o
  -7  11   4       21.19        7.99      3.72 o
  -6  11   4        5.43        4.49      3.38 o
  -5  11   4        2.16       -0.76      3.19 o
  -4  11   4       44.09       35.71      6.33 o
  -3  11   4       16.91       23.45      7.82 o
  -2  11   4     1243.85     1189.52     27.69 o
  -1  11   4      932.82      903.90     16.05 o
   0  11   4        9.88        9.86      5.56 o
   1  11   4      300.43      268.81      7.12 o
   2  11   4        0.53       -3.84      2.75 o
   3  11   4       75.69       81.13      4.57 o
   4  11   4       49.83       52.39      5.66 o
   5  11   4        0.55       -6.32      4.21 o
   6  11   4       50.91       59.57      5.01 o
   7  11   4       20.25       25.51     10.18 o
   8  11   4        0.34        0.14      6.88 o
 -10  12   4       73.23       84.88      8.73 o
  -9  12   4       20.87       30.51     10.67 o
  -8  12   4       27.92       26.92      6.18 o
  -7  12   4       75.75       79.17     15.03 o
  -6  12   4      206.51      189.74     10.54 o
  -5  12   4      125.28      110.55     11.90 o
  -4  12   4        7.51       12.67      4.50 o
  -3  12   4       30.66       30.38      4.36 o
  -2  12   4       35.46       32.89      4.46 o
  -1  12   4        6.85       -0.21      3.01 o
   0  12   4      825.36      815.83     27.05 o
   1  12   4      172.70      176.47      8.17 o
   2  12   4      849.89      882.83     16.22 o
   3  12   4        0.08        2.11      5.05 o
   4  12   4      228.12      230.49      7.39 o
   5  12   4      376.51      402.31     11.22 o
   6  12   4       24.28       21.70      5.18 o
   7  12   4       35.11       39.10     14.50 o
  -9  13   4       45.57       27.76     10.74 o
  -8  13   4      283.87      288.28     13.55 o
  -7  13   4      134.15      158.81      8.91 o
  -6  13   4      208.45      222.61     11.53 o
  -5  13   4       68.85       74.39      7.52 o
  -4  13   4      473.73      434.24     12.98 o
  -3  13   4      209.62      210.45      7.54 o
  -2  13   4        0.07       -4.11      4.38 o
  -1  13   4      370.71      357.22     20.84 o
   0  13   4      186.15      166.88      6.97 o
   1  13   4       60.65       66.46      5.26 o
   2  13   4       40.22       37.52      3.16 o
   3  13   4       21.46       17.91      4.32 o
   4  13   4        1.87        4.88      4.46 o
   5  13   4       10.74       11.96      5.10 o
   6  13   4       62.28       52.90      8.79 o
   7  13   4       67.58       64.90     12.19 o
  -9  14   4      148.89      128.29     20.56 o
  -8  14   4       24.75       29.37      8.77 o
  -7  14   4       37.17       50.41      7.23 o
  -6  14   4        9.02       10.04      5.58 o
  -5  14   4        0.06       -1.53      5.24 o
  -4  14   4        2.74        2.14      4.90 o
  -3  14   4        4.08        3.80      3.04 o
  -2  14   4      105.01       94.15      6.00 o
  -1  14   4       99.23       85.35      6.39 o
   0  14   4      236.71      245.89     12.13 o
   1  14   4      125.86      128.73      6.03 o
   2  14   4       42.43       45.26      7.16 o
   3  14   4       46.94       53.54      6.02 o
   4  14   4      537.52      542.49     17.57 o
   5  14   4      197.14      212.55     10.23 o
   6  14   4      135.05      123.16      9.22 o
  -8  15   4        9.35       15.35      9.60 o
  -7  15   4      162.08      166.28     15.08 o
  -6  15   4       47.90       48.17      6.30 o
  -5  15   4      126.08      128.34      9.31 o
  -4  15   4        1.07        0.07      4.46 o
  -3  15   4        4.39        7.15      4.76 o
  -2  15   4      305.84      303.78     10.06 o
  -1  15   4      328.16      325.72     13.27 o
   0  15   4       94.92      109.36      6.10 o
   1  15   4        2.73        7.27      5.80 o
   2  15   4      168.33      183.78      8.74 o
   3  15   4      152.84      167.84      9.60 o
   4  15   4       78.58       89.77      9.52 o
   5  15   4       56.06       56.38      8.19 o
  -7  16   4        2.96        9.34      8.14 o
  -6  16   4       12.71        0.65      7.93 o
  -5  16   4       66.69       66.97      8.20 o
  -4  16   4      135.40      144.98      9.23 o
  -3  16   4        0.65        3.26      4.14 o
  -2  16   4        0.01        8.66      4.76 o
  -1  16   4        0.13        4.90      9.16 o
   0  16   4       17.88       34.45     10.20 o
   1  16   4       33.31       41.73      6.17 o
   2  16   4       15.93       23.44      6.43 o
   3  16   4       36.95       41.87      6.73 o
   4  16   4       13.33       12.75      7.52 o
  -5  17   4        4.18        3.21      7.31 o
  -4  17   4       14.79        7.93      8.70 o
  -3  17   4      200.05      189.45     10.08 o
  -2  17   4      163.39      160.09      7.90 o
  -1  17   4      143.55      141.63     11.90 o
   0  17   4        1.16        2.24      6.79 o
   1  17   4       11.98       16.38      8.78 o
   2  17   4        6.05        2.72      6.51 o
   3  17   4        2.20        1.16     15.70 o
  -3  18   4       25.75       13.37     11.22 o
  -2  18   4       39.43       33.90     11.94 o
  -1  18   4       59.78       57.06      8.45 o
   0  18   4      290.99      318.31     17.88 o
 -13   1   5      120.78      120.01     15.00 o
 -12   1   5       34.43       25.58      3.98 o
 -11   1   5      180.96      172.32      8.24 o
 -10   1   5      154.41      139.51      5.52 o
  -9   1   5      640.43      659.77     13.76 o
  -8   1   5      918.16      910.08     11.84 o
  -7   1   5      413.57      395.87      5.53 o
  -6   1   5     1093.82     1118.25     11.59 o
  -5   1   5      220.66      217.98      5.77 o
  -4   1   5     2009.71     2124.23     23.94 o
  -3   1   5      202.71      251.13      3.89 o
  -2   1   5       78.38       85.37      2.51 o
  -1   1   5       63.23       62.59      2.40 o
   0   1   5      512.76      518.82      6.87 o
   1   1   5      113.06      125.44      2.83 o
   2   1   5     4829.17     5025.88     45.19 o
   3   1   5      145.06      142.38      2.82 o
   4   1   5       21.44       23.94      1.71 o
   5   1   5     1134.52     1153.62     11.87 o
   6   1   5      573.36      544.23      7.63 o
   7   1   5       16.19        8.95      2.07 o
   8   1   5       28.73       20.80      5.85 o
   9   1   5       42.62       47.49     10.75 o
  10   1   5        0.40       -5.98     15.95 o
 -13   2   5        5.40       -1.63     10.22 o
 -12   2   5        0.34        1.18      5.41 o
 -11   2   5      227.18      214.54      8.60 o
 -10   2   5      244.08      229.95      7.85 o
  -9   2   5       38.29       33.43      2.72 o
  -8   2   5      706.12      663.03      9.46 o
  -7   2   5      994.78     1011.22     11.73 o
  -6   2   5      355.74      360.02      5.31 o
  -5   2   5       56.99       28.72      2.26 o
  -4   2   5      308.04      286.17      4.15 o
  -3   2   5     1969.64     2084.21     22.65 o
  -2   2   5      311.33      305.06      4.50 o
  -1   2   5      268.93      248.71      3.58 o
   0   2   5      404.25      386.49      5.14 o
   1   2   5     1005.67     1016.11     11.14 o
   2   2   5      295.66      346.97      6.63 o
   3   2   5      195.41      224.45      4.81 o
   4   2   5      247.91      227.50      3.59 o
   5   2   5        9.71       15.94      1.87 o
   6   2   5        1.93       -2.95      1.97 o
   7   2   5      108.14       98.60      3.71 o
   8   2   5       32.08       34.89      4.63 o
   9   2   5        2.71        3.57      3.19 o
  10   2   5       45.61       56.82     13.59 o
 -13   3   5       80.65       54.10     18.63 o
 -12   3   5      289.42      306.44     17.45 o
 -11   3   5      435.70      427.91     12.97 o
 -10   3   5      534.40      531.07     13.77 o
  -9   3   5      213.05      208.08      8.87 o
  -8   3   5     1534.50     1645.99     19.38 o
  -7   3   5     2212.85     2267.77     24.53 o
  -6   3   5       27.61       23.81      3.99 o
  -5   3   5      880.69      994.99     10.83 o
  -4   3   5     1868.89     2105.59     21.32 o
  -3   3   5      219.51      236.01      3.88 o
  -2   3   5       90.60      104.17      3.93 o
  -1   3   5      309.64      338.31      7.33 o
   0   3   5      293.04      283.28      5.88 o
   1   3   5      330.00      325.52      4.93 o
   2   3   5      998.39     1009.19     12.99 o
   3   3   5     1887.53     2005.45     21.15 o
   4   3   5      407.83      383.65      7.14 o
   5   3   5      728.50      713.18      9.06 o
   6   3   5      503.84      478.73      7.71 o
   7   3   5       62.08       77.53      7.26 o
   8   3   5      247.29      251.35      8.55 o
   9   3   5       57.87       57.70      8.09 o
 -12   4   5       12.59        9.74      7.38 o
 -11   4   5      109.06       96.75      6.83 o
 -10   4   5       34.68       37.17      4.79 o
  -9   4   5      548.39      522.90     12.50 o
  -8   4   5      767.09      773.78     11.23 o
  -7   4   5      312.77      325.31      5.06 o
  -6   4   5     1138.56     1162.49     13.87 o
  -5   4   5       99.76      107.60      3.95 o
  -4   4   5      233.30      249.10      5.59 o
  -3   4   5      491.92      546.00      7.39 o
  -2   4   5     1049.80     1172.66     13.48 o
  -1   4   5        2.83        2.82      2.54 o
   0   4   5       99.54      114.87      4.42 o
   1   4   5      285.06      281.73      5.86 o
   2   4   5     1662.91     1704.99     18.28 o
   3   4   5      220.64      223.22      3.79 o
   4   4   5       45.90       49.22      2.83 o
   5   4   5       36.45       34.15      2.33 o
   6   4   5        3.29        1.27      2.12 o
   7   4   5        7.85        7.04      3.29 o
   8   4   5        0.80       -5.30      7.07 o
   9   4   5        1.82        6.51     15.39 o
 -12   5   5       19.32       13.94      8.39 o
 -11   5   5        3.11        3.96      3.81 o
 -10   5   5        3.54       15.87      5.62 o
  -9   5   5       95.72       94.45      8.69 o
  -8   5   5      147.21      131.41      4.23 o
  -7   5   5      243.43      227.44      4.90 o
  -6   5   5       88.41       74.47      2.84 o
  -5   5   5      374.72      376.59      6.04 o
  -4   5   5     1352.05     1446.46     16.35 o
  -3   5   5      202.23      224.99      7.98 o
  -2   5   5      466.26      485.79     10.99 o
  -1   5   5      792.25      826.15     10.51 o
   0   5   5     1023.73     1086.98     14.23 o
   1   5   5      314.26      311.67      4.88 o
   2   5   5      157.18      144.04      3.39 o
   3   5   5       41.26       50.93      2.40 o
   4   5   5       16.20       16.00      2.04 o
   5   5   5       20.88       13.45      1.82 o
   6   5   5       96.13       91.22      4.48 o
   7   5   5       86.91       70.91      3.99 o
   8   5   5       38.55       22.66      6.56 o
   9   5   5       15.99        9.06     13.20 o
 -12   6   5       11.75       19.06      6.70 o
 -11   6   5      143.97      132.25     19.74 o
 -10   6   5      105.41      111.10      6.97 o
  -9   6   5      138.45      144.80      7.81 o
  -8   6   5      195.74      184.86      4.93 o
  -7   6   5       18.78       20.82      3.57 o
  -6   6   5      122.13      113.01      4.07 o
  -5   6   5     1409.32     1419.34     15.54 o
  -4   6   5      317.40      350.55      5.57 o
  -3   6   5        8.24        6.51      2.03 o
  -2   6   5     2175.14     2174.42     23.10 o
  -1   6   5     1207.72     1220.21     14.58 o
   0   6   5      140.09      133.49      3.45 o
   1   6   5        8.68        8.04      1.86 o
   2   6   5       42.08       50.22      2.47 o
   3   6   5       87.69       89.68      2.67 o
   4   6   5      426.21      418.22      6.27 o
   5   6   5       22.90       22.79      2.41 o
   6   6   5       42.35       39.49      5.08 o
   7   6   5      177.51      183.89     11.78 o
   8   6   5        5.58       17.44      6.58 o
   9   6   5       16.24       14.74     29.50 o
 -12   7   5      439.25      464.90     21.11 o
 -11   7   5      293.83      307.27     13.56 o
 -10   7   5      362.54      364.42     13.00 o
  -9   7   5      154.16      145.10      5.85 o
  -8   7   5      188.00      188.69      7.33 o
  -7   7   5     1368.53     1403.95     17.93 o
  -6   7   5      108.83      110.13      3.95 o
  -5   7   5      325.76      322.16      8.09 o
  -4   7   5       97.61      102.36      3.59 o
  -3   7   5       34.55       35.09      2.84 o
  -2   7   5        3.37       -0.40      2.12 o
  -1   7   5       32.69       35.55      2.77 o
   0   7   5      276.92      301.74      4.85 o
   1   7   5      249.85      245.47      4.17 o
   2   7   5       22.36       18.71      1.87 o
   3   7   5     1383.92     1462.56     17.71 o
   4   7   5      579.48      585.02      8.94 o
   5   7   5       85.19       83.44      3.83 o
   6   7   5      264.60      263.99      7.42 o
   7   7   5      266.13      273.45     19.54 o
   8   7   5       38.79       37.43     14.61 o
   9   7   5        1.34        5.88      8.12 o
 -11   8   5       40.96       33.23     11.12 o
 -10   8   5       18.84       20.69      6.57 o
  -9   8   5        0.47        3.83      6.36 o
  -8   8   5      356.79      346.35      9.98 o
  -7   8   5        0.52        4.89      3.77 o
  -6   8   5       23.33       28.13      3.50 o
  -5   8   5     1511.60     1564.12     19.42 o
  -4   8   5       50.25       54.31      3.30 o
  -3   8   5       21.22       18.74      2.27 o
  -2   8   5      267.77      264.55      5.11 o
  -1   8   5        0.43        4.23      2.11 o
   0   8   5      263.11      251.51      4.96 o
   1   8   5       93.69       83.94      3.29 o
   2   8   5       87.71       83.46      2.93 o
   3   8   5      255.21      255.28      4.95 o
   4   8   5       19.96       16.27      2.17 o
   5   8   5       17.69       19.57      2.74 o
   6   8   5       10.48       15.54      4.43 o
   7   8   5        0.60       -4.14      6.57 o
   8   8   5        3.96        1.80      7.01 o
 -11   9   5       26.29       35.31      7.21 o
 -10   9   5        7.64        2.71     14.25 o
  -9   9   5       19.19       24.17      5.42 o
  -8   9   5      216.72      188.10      6.00 o
  -7   9   5      263.77      244.03     12.35 o
  -6   9   5      296.99      268.74      5.68 o
  -5   9   5      600.13      641.07     12.46 o
  -4   9   5      516.75      511.61     13.94 o
  -3   9   5       34.46       35.99      2.86 o
  -2   9   5       25.27       32.19      3.39 o
  -1   9   5        2.70        3.03      4.48 o
   0   9   5        0.86        2.36      3.48 o
   1   9   5        2.72        5.19      3.16 o
   2   9   5        6.27       12.35      3.91 o
   3   9   5      210.89      220.47      5.05 o
   4   9   5        1.27       -2.66      2.28 o
   5   9   5       36.83       37.88      3.73 o
   6   9   5        3.12        2.61      6.55 o
   7   9   5       88.41       82.41      5.72 o
   8   9   5       60.02       65.93     10.75 o
 -11  10   5      122.76      123.97     26.08 o
 -10  10   5       38.45       49.48     18.59 o
  -9  10   5       14.17       10.74      5.60 o
  -8  10   5       17.31       22.48      5.92 o
  -7  10   5      476.15      439.49     10.40 o
  -6  10   5        4.98        0.95      3.40 o
  -5  10   5        9.15        5.49      3.00 o
  -4  10   5      134.25      129.53      5.23 o
  -3  10   5       12.28       21.37      6.13 o
  -2  10   5      123.19      133.07      6.36 o
  -1  10   5      129.91      128.06      5.24 o
   0  10   5      177.80      184.92      6.07 o
   1  10   5       30.31       26.22      3.91 o
   2  10   5       22.87       18.39      3.27 o
   3  10   5        9.78       10.38      2.40 o
   4  10   5        5.54        5.16      2.74 o
   5  10   5       73.23       69.12      5.53 o
   6  10   5        6.28        4.30      5.86 o
   7  10   5       30.42       22.86      5.52 o
   8  10   5        0.00        8.96     10.21 o
 -10  11   5      217.59      226.12     21.49 o
  -9  11   5      164.49      140.59     11.87 o
  -8  11   5      202.84      196.19     10.47 o
  -7  11   5      125.36      115.30      6.36 o
  -6  11   5       37.74       27.14      3.47 o
  -5  11   5       28.20       34.74      4.21 o
  -4  11   5        6.21        9.23      3.17 o
  -3  11   5        1.39       -2.41      3.00 o
  -2  11   5        9.80       11.48      9.74 o
  -1  11   5      570.38      595.00     11.96 o
   0  11   5       47.77       34.84      4.75 o
   1  11   5      160.44      165.94      6.07 o
   2  11   5      573.35      599.13     12.64 o
   3  11   5      451.98      457.35     20.16 o
   4  11   5       44.46       47.18      4.63 o
   5  11   5      263.24      270.88      9.67 o
   6  11   5       63.81       54.63      8.20 o
   7  11   5       13.86       -4.91     25.71 o
 -10  12   5        7.08       11.82      7.38 o
  -9  12   5       17.49        9.97     11.80 o
  -8  12   5       90.43       81.51      8.73 o
  -7  12   5      123.34      107.66     10.36 o
  -6  12   5      135.58      131.87      9.18 o
  -5  12   5       27.88       30.95      4.16 o
  -4  12   5      188.59      171.14     11.41 o
  -3  12   5       87.86       95.80      5.58 o
  -2  12   5        0.87       -5.10      3.71 o
  -1  12   5      495.85      474.48     14.00 o
   0  12   5       31.13       26.36      4.82 o
   1  12   5       43.84       40.96      7.69 o
   2  12   5      299.55      316.30     13.32 o
   3  12   5        5.13       -2.80      4.33 o
   4  12   5       30.43       32.95      5.29 o
   5  12   5        0.28       -1.44      5.23 o
   6  12   5       40.02       40.54      6.46 o
   7  12   5        7.99       -4.33     10.76 o
  -9  13   5        2.84       12.47      7.58 o
  -8  13   5        0.06        0.94     16.59 o
  -7  13   5       29.86       26.08      7.35 o
  -6  13   5      114.85       91.08      9.50 o
  -5  13   5       42.96       40.12     12.06 o
  -4  13   5       28.46       32.21      5.57 o
  -3  13   5       42.47       41.14      5.07 o
  -2  13   5        0.38       -2.33      4.45 o
  -1  13   5       17.01       10.26      5.14 o
   0  13   5      111.35      105.80      6.06 o
   1  13   5        0.23        6.17      5.36 o
   2  13   5       39.52       40.16      9.52 o
   3  13   5        1.08        0.79      5.25 o
   4  13   5       41.91       45.20      8.83 o
   5  13   5       80.23       82.24     15.54 o
   6  13   5       18.31       21.40      9.40 o
  -8  14   5      102.39      118.09      9.06 o
  -7  14   5        4.46        1.81      8.88 o
  -6  14   5       13.83       22.75     13.15 o
  -5  14   5      104.19      101.55      6.91 o
  -4  14   5        2.99       10.70      6.63 o
  -3  14   5       66.55       63.42      6.88 o
  -2  14   5       28.48       30.68      6.66 o
  -1  14   5      104.63       99.76      8.09 o
   0  14   5       84.41       82.02      6.96 o
   1  14   5       50.69       61.51      7.19 o
   2  14   5       88.79       74.30     12.75 o
   3  14   5        8.71        5.50      6.45 o
   4  14   5       43.84       38.64      7.00 o
   5  14   5        2.76       11.15      8.98 o
  -7  15   5       94.82       96.03      9.78 o
  -6  15   5      146.86      149.46     11.44 o
  -5  15   5       21.32       23.96      6.83 o
  -4  15   5        8.89        7.46      6.92 o
  -3  15   5        7.30       17.86      6.98 o
  -2  15   5       67.74       66.74      8.82 o
  -1  15   5        7.88       -1.20      4.20 o
   0  15   5       32.58       33.85      8.59 o
   1  15   5      135.26      135.95      9.38 o
   2  15   5      134.58      139.24     12.22 o
   3  15   5       42.85       54.06      9.67 o
   4  15   5       26.81       36.85     10.97 o
  -6  16   5      422.50      492.19     35.29 o
  -5  16   5       65.03       63.55      7.52 o
  -4  16   5        4.69       19.84      7.15 o
  -3  16   5      119.16      115.98      7.41 o
  -2  16   5      119.92      130.40      7.74 o
  -1  16   5      114.94      124.64     10.74 o
   0  16   5       93.93       73.52      8.32 o
   1  16   5       60.09       52.68      7.85 o
   2  16   5       56.33       73.36     11.30 o
   3  16   5        7.17        2.80      6.50 o
  -5  17   5       38.71       31.67     26.76 o
  -4  17   5      106.60      113.54     12.70 o
  -3  17   5      168.46      187.01     11.21 o
  -2  17   5       48.35       52.23      8.87 o
  -1  17   5      100.17      109.36      8.59 o
   0  17   5        9.37        4.25     10.46 o
   1  17   5      107.52      116.00      9.71 o
 -13   0   6      174.84      169.73     17.73 o
 -12   0   6       50.50       54.10      8.62 o
 -11   0   6       29.41       20.09      7.47 o
 -10   0   6      675.63      730.11     27.60 o
  -9   0   6      855.67      841.24     21.99 o
  -8   0   6      601.07      613.41     15.53 o
  -7   0   6      103.55      103.02      4.75 o
  -6   0   6      756.92      747.54     14.24 o
  -5   0   6      141.07      148.80      5.37 o
  -4   0   6      451.21      492.37     10.68 o
  -3   0   6      181.95      169.88      4.62 o
  -2   0   6      275.39      311.77      6.89 o
  -1   0   6       33.10       35.96      6.99 o
   0   0   6     2634.53     2824.02     42.55 o
   1   0   6      194.44      154.10      5.31 o
   2   0   6      461.27      502.07      9.55 o
   3   0   6       57.63       51.95      6.67 o
   4   0   6      349.31      361.80      7.88 o
   5   0   6     1143.94     1164.75     30.89 o
   6   0   6      419.99      367.92     15.20 o
   7   0   6       26.50       10.21      8.38 o
   8   0   6        0.24       16.65     12.16 o
   9   0   6      135.90      124.03     14.73 o
 -13   1   6        3.20        5.33     13.87 o
 -12   1   6       27.58       32.58      6.51 o
 -11   1   6       54.78       56.94      5.75 o
 -10   1   6       43.53       37.17      6.34 o
  -9   1   6       87.79       76.89      3.98 o
  -8   1   6       30.58       27.24      3.27 o
  -7   1   6      128.59      119.20      4.00 o
  -6   1   6      137.00      154.91      3.87 o
  -5   1   6       20.29       25.14      2.35 o
  -4   1   6      210.06      190.39      3.71 o
  -3   1   6      772.58      803.50      9.19 o
  -2   1   6        3.23       -0.40      2.00 o
  -1   1   6      170.63      160.71      5.28 o
   0   1   6     1131.21     1111.35     13.39 o
   1   1   6        7.37        4.93      1.67 o
   2   1   6        6.15       10.41      2.24 o
   3   1   6        3.47        7.40      2.03 o
   4   1   6      264.78      246.48      4.30 o
   5   1   6      247.04      226.96      4.18 o
   6   1   6       21.73       17.32      2.42 o
   7   1   6       12.01       16.51      5.70 o
   8   1   6       32.78       29.46      4.70 o
   9   1   6        0.41        9.14     17.52 o
 -13   2   6       85.15       43.55     18.49 o
 -12   2   6       41.82       39.81      5.47 o
 -11   2   6        6.49       12.04     10.91 o
 -10   2   6       15.94       16.95      6.12 o
  -9   2   6       69.14       51.56      5.94 o
  -8   2   6      495.21      461.09      8.03 o
  -7   2   6      879.13      908.21     11.39 o
  -6   2   6       70.96       67.80      4.08 o
  -5   2   6        1.70        3.80      2.67 o
  -4   2   6      456.36      495.23      6.81 o
  -3   2   6      585.89      666.39     12.72 o
  -2   2   6       67.87       75.35      2.32 o
  -1   2   6      109.65      108.63      5.13 o
   0   2   6        1.03       -0.43      2.42 o
   1   2   6      110.85      111.35      3.40 o
   2   2   6      363.79      400.89      6.02 o
   3   2   6        6.67        2.12      1.79 o
   4   2   6      323.96      317.40      5.88 o
   5   2   6       17.15       12.11      2.98 o
   6   2   6        1.15        2.24      3.52 o
   7   2   6       30.34       30.59      6.98 o
   8   2   6        5.15        6.51      8.19 o
   9   2   6        4.26       -6.38     13.62 o
 -12   3   6       14.71       12.99      4.90 o
 -11   3   6       70.54       75.07     33.16 o
 -10   3   6        0.14        3.26      3.93 o
  -9   3   6      270.70      237.77     12.49 o
  -8   3   6     2117.09     2087.11     27.76 o
  -7   3   6     1620.82     1514.33     18.76 o
  -6   3   6      109.72      115.29      3.54 o
  -5   3   6      135.43      121.01      3.06 o
  -4   3   6      246.61      289.94      5.67 o
  -3   3   6       65.68       67.35      3.46 o
  -2   3   6       96.36       86.62      3.20 o
  -1   3   6      144.12      139.26      3.51 o
   0   3   6       77.21       65.24      2.97 o
   1   3   6       16.81       19.72      3.38 o
   2   3   6      141.88      144.37      3.65 o
   3   3   6      301.39      267.21      5.11 o
   4   3   6     1257.59     1243.80     19.08 o
   5   3   6        0.27        0.04      2.31 o
   6   3   6      224.77      196.86      6.35 o
   7   3   6       16.03        6.36      3.17 o
   8   3   6        4.37       -3.39      4.49 o
   9   3   6       53.69       36.19     10.89 o
 -12   4   6      191.71      188.84      9.98 o
 -11   4   6      321.76      346.13     18.61 o
 -10   4   6      603.73      652.57     20.65 o
  -9   4   6      738.13      675.96     13.55 o
  -8   4   6     1643.10     1600.40     20.68 o
  -7   4   6      181.51      201.17      4.43 o
  -6   4   6       10.69        9.64      2.38 o
  -5   4   6      126.29      113.04      4.07 o
  -4   4   6      181.77      205.52      4.35 o
  -3   4   6      171.46      180.67      3.81 o
  -2   4   6      109.85      123.66      6.84 o
  -1   4   6        0.32       -1.96      2.57 o
   0   4   6      168.81      178.43      5.16 o
   1   4   6      583.68      609.21      9.93 o
   2   4   6        2.06       -3.68      2.45 o
   3   4   6        1.94        3.27      2.28 o
   4   4   6     1184.51     1212.31     16.29 o
   5   4   6      311.66      294.76      6.23 o
   6   4   6      147.75      140.49      5.35 o
   7   4   6      182.40      174.02      7.07 o
   8   4   6       11.17       21.06      5.21 o
   9   4   6       77.51       87.43     17.37 o
 -12   5   6       28.83       27.18      5.26 o
 -11   5   6      122.95      108.24      7.22 o
 -10   5   6       27.40       23.11      5.70 o
  -9   5   6       79.33       81.12      5.05 o
  -8   5   6      319.18      289.14      6.63 o
  -7   5   6        0.13        2.32      2.76 o
  -6   5   6      325.55      312.15      5.97 o
  -5   5   6      346.93      353.42      5.82 o
  -4   5   6      157.58      155.14      3.87 o
  -3   5   6       31.55       27.43      2.33 o
  -2   5   6      505.61      494.24      7.12 o
  -1   5   6        6.45       16.49      3.62 o
   0   5   6      113.72      112.39      3.39 o
   1   5   6     1255.34     1274.44     14.83 o
   2   5   6      251.61      248.03      5.26 o
   3   5   6      483.98      480.35      9.12 o
   4   5   6        7.89        0.65      2.24 o
   5   5   6       15.18        4.10      2.24 o
   6   5   6       47.54       38.83      7.24 o
   7   5   6        0.01        2.55      5.57 o
   8   5   6       12.35       22.82      5.56 o
 -12   6   6       70.82       65.53      7.18 o
 -11   6   6      155.86      157.88     12.64 o
 -10   6   6        4.53        8.63     10.17 o
  -9   6   6       23.49       32.19      3.98 o
  -8   6   6        2.34        7.61      3.05 o
  -7   6   6       31.69       38.29      3.22 o
  -6   6   6       67.65       78.78      4.63 o
  -5   6   6       90.79       81.13      3.47 o
  -4   6   6      154.16      148.32      6.29 o
  -3   6   6       66.73       69.17      3.36 o
  -2   6   6       11.77       13.87      3.10 o
  -1   6   6       89.37       92.38      2.84 o
   0   6   6      307.94      301.41      5.45 o
   1   6   6       60.95       62.29      3.21 o
   2   6   6       81.01       92.98      6.50 o
   3   6   6       89.94       89.28      5.28 o
   4   6   6      183.61      212.25      4.87 o
   5   6   6        5.85        2.17      5.21 o
   6   6   6        0.25       -5.48      8.29 o
   7   6   6       13.49       10.55      6.55 o
   8   6   6       32.33       25.84      5.68 o
 -12   7   6       18.16        8.43     10.73 o
 -11   7   6       82.98       77.50      7.40 o
 -10   7   6       19.96       16.09      6.99 o
  -9   7   6       74.14       76.78      6.68 o
  -8   7   6       52.97       45.54      4.76 o
  -7   7   6        0.68        0.83      3.10 o
  -6   7   6      204.84      206.89      5.06 o
  -5   7   6        0.13       -0.61      2.52 o
  -4   7   6       71.50       57.44      3.25 o
  -3   7   6       71.01       65.49      5.99 o
  -2   7   6       33.44       33.87      2.93 o
  -1   7   6       45.79       50.40      3.32 o
   0   7   6       11.53       17.24      2.97 o
   1   7   6        4.63        4.82      2.52 o
   2   7   6        0.14        1.27      4.54 o
   3   7   6        9.22        5.11      2.02 o
   4   7   6        1.27        6.79      2.26 o
   5   7   6       65.04       74.45      4.82 o
   6   7   6        1.25       -4.12      9.04 o
   7   7   6       16.77       15.28      5.61 o
   8   7   6       10.90        2.95     11.62 o
 -11   8   6      182.99      171.23     11.17 o
 -10   8   6      236.64      220.17     10.69 o
  -9   8   6       86.78       76.96      6.19 o
  -8   8   6      179.58      172.48      8.44 o
  -7   8   6     1283.37     1276.41     19.81 o
  -6   8   6       93.21       73.55      3.36 o
  -5   8   6      800.15      766.19     12.10 o
  -4   8   6      450.21      436.32      8.21 o
  -3   8   6      343.60      359.32     10.77 o
  -2   8   6       26.85       27.61      3.02 o
  -1   8   6        7.16       14.65      3.72 o
   0   8   6        2.01        2.57      1.87 o
   1   8   6     1053.80     1158.68     14.77 o
   2   8   6      265.83      261.54      7.05 o
   3   8   6      125.55      113.30      3.57 o
   4   8   6      256.66      251.70      7.16 o
   5   8   6        0.04       -6.22      5.48 o
   6   8   6       88.32       87.43      9.46 o
   7   8   6       70.64       71.66      6.81 o
   8   8   6       28.61       34.25     11.35 o
 -11   9   6      116.25       95.96     11.85 o
 -10   9   6        1.71        2.98      8.22 o
  -9   9   6        1.99       -0.30      5.05 o
  -8   9   6       35.18       40.30      6.57 o
  -7   9   6       18.83        6.78      5.72 o
  -6   9   6        2.01       -0.34      2.54 o
  -5   9   6      533.32      486.74      8.64 o
  -4   9   6     2261.13     2330.66     28.22 o
  -3   9   6      420.61      422.81      7.37 o
  -2   9   6       55.32       52.98      2.60 o
  -1   9   6     1054.25     1047.73     15.91 o
   0   9   6      819.49      842.33     12.97 o
   1   9   6      356.13      350.07      6.23 o
   2   9   6      148.27      134.51      3.85 o
   3   9   6        0.68       -2.24      2.45 o
   4   9   6       14.21       20.01      3.18 o
   5   9   6       11.66       11.63      5.18 o
   6   9   6        7.59        4.33      5.21 o
   7   9   6       78.59       79.36      7.04 o
 -11  10   6        1.16       -3.22      8.55 o
 -10  10   6      222.18      237.74     15.48 o
  -9  10   6      114.25      106.84     17.63 o
  -8  10   6       98.48      112.61      6.32 o
  -7  10   6        0.23       -0.69      3.63 o
  -6  10   6      677.41      615.25     11.33 o
  -5  10   6      815.36      805.72     12.19 o
  -4  10   6       61.35       45.09      3.60 o
  -3  10   6       73.52       73.58      3.90 o
  -2  10   6       13.73       10.65      4.03 o
  -1  10   6       21.50       26.42      5.34 o
   0  10   6      895.51      949.17     19.30 o
   1  10   6      395.94      372.42      9.16 o
   2  10   6       74.93       69.30      4.29 o
   3  10   6      164.01      160.01      7.15 o
   4  10   6      176.76      178.23      6.24 o
   5  10   6       21.47       23.06      6.72 o
   6  10   6        3.46        5.59      7.01 o
   7  10   6       18.00       18.67      5.67 o
 -10  11   6      143.71      152.22     11.92 o
  -9  11   6       18.19       21.37      7.09 o
  -8  11   6       32.33       35.45      6.21 o
  -7  11   6       26.47       24.40      5.55 o
  -6  11   6       61.15       58.24      5.77 o
  -5  11   6       79.71       74.99      5.57 o
  -4  11   6       21.53       15.57      3.66 o
  -3  11   6       73.70       81.80      4.72 o
  -2  11   6       45.01       50.39      9.34 o
  -1  11   6      705.17      666.57     14.83 o
   0  11   6       60.80       67.77      6.08 o
   1  11   6      205.78      198.85     11.01 o
   2  11   6       15.71       12.49      3.69 o
   3  11   6        6.03        7.98      3.70 o
   4  11   6       17.67       23.21      4.60 o
   5  11   6       25.32       26.69      7.39 o
   6  11   6        1.96       -3.30      5.96 o
  -9  12   6       79.15       71.04     14.78 o
  -8  12   6       10.08        0.57      6.53 o
  -7  12   6       31.27       21.47      5.91 o
  -6  12   6      291.15      308.15     11.29 o
  -5  12   6       89.35       64.19      6.17 o
  -4  12   6       42.60       41.85      4.84 o
  -3  12   6       27.60       12.11      4.49 o
  -2  12   6       22.04       22.72      5.27 o
  -1  12   6        0.81        1.01      4.23 o
   0  12   6        0.88       -1.55      5.17 o
   1  12   6       29.76       33.51      7.95 o
   2  12   6      276.02      282.77     10.15 o
   3  12   6      143.40      143.64     10.78 o
   4  12   6        7.47      -10.94      7.29 o
   5  12   6       62.02       74.43      9.21 o
   6  12   6       50.40       53.76     23.29 o
  -9  13   6       13.76        6.11     22.65 o
  -8  13   6       13.39       27.27      8.93 o
  -7  13   6       26.84       35.03      7.59 o
  -6  13   6       10.20       12.27      5.59 o
  -5  13   6      235.92      231.44      9.70 o
  -4  13   6      170.72      188.02     15.60 o
  -3  13   6      206.74      204.69     10.97 o
  -2  13   6       30.69       28.07      7.07 o
  -1  13   6      171.33      195.31      9.84 o
   0  13   6      561.67      581.84     20.96 o
   1  13   6       72.98       75.51      7.04 o
   2  13   6       42.20       36.95      8.44 o
   3  13   6      123.02      115.24      8.24 o
   4  13   6       86.96       89.26      7.15 o
   5  13   6        1.51        1.45      9.55 o
  -8  14   6      109.57       96.17     14.77 o
  -7  14   6       16.85        4.26      9.01 o
  -6  14   6       60.61       55.27      6.65 o
  -5  14   6        1.03        8.19      5.66 o
  -4  14   6       11.58        2.90      6.04 o
  -3  14   6        0.02       -1.01      8.58 o
  -2  14   6        7.49       18.40      8.32 o
  -1  14   6        0.41        0.58      5.87 o
   0  14   6      291.63      280.21     11.25 o
   1  14   6       93.67       85.58      7.46 o
   2  14   6       25.32       27.76      6.35 o
   3  14   6       26.47       32.77      7.94 o
   4  14   6      130.94      121.32     10.71 o
  -7  15   6       52.85       31.47     11.71 o
  -6  15   6      111.29      128.14     14.43 o
  -5  15   6        1.52       -9.82      6.55 o
  -4  15   6        7.83       14.77      5.95 o
  -3  15   6       10.39        5.40      7.93 o
  -2  15   6      102.09      113.93     13.57 o
  -1  15   6      107.21       92.42     10.37 o
   0  15   6       56.52       39.37     12.47 o
   1  15   6        6.23        2.45      7.46 o
   2  15   6       20.44       21.65      6.75 o
   3  15   6      191.83      198.56     11.89 o
  -6  16   6       18.54       44.30     24.42 o
  -5  16   6       40.65       31.13      8.23 o
  -4  16   6       21.59       32.61      6.99 o
  -3  16   6       17.70       19.88      7.85 o
  -2  16   6       31.81       30.75     11.23 o
  -1  16   6        3.20        0.82      7.16 o
   0  16   6       14.64       26.65     14.81 o
   1  16   6       59.62       69.86     23.25 o
   2  16   6        0.38       -3.06      8.50 o
  -3  17   6       92.03      110.91     14.01 o
  -2  17   6      245.80      244.66     20.95 o
  -1  17   6      117.91      131.27     17.88 o
 -12   1   7       73.07       78.12     19.81 o
 -11   1   7       14.71       19.88      5.16 o
 -10   1   7      204.57      207.41     15.31 o
  -9   1   7       82.96       83.52      3.98 o
  -8   1   7      328.58      324.95     10.07 o
  -7   1   7      270.43      262.99     13.56 o
  -6   1   7      201.88      224.13      8.16 o
  -5   1   7      135.32      146.29      4.84 o
  -4   1   7       38.93       34.19      2.65 o
  -3   1   7      448.49      461.24      6.28 o
  -2   1   7       44.01       49.11      5.94 o
  -1   1   7        0.01       -2.43      2.38 o
   0   1   7      604.41      645.60      8.48 o
   1   1   7       12.71       15.81      1.92 o
   2   1   7       62.51       60.53      2.91 o
   3   1   7      389.09      394.78      8.02 o
   4   1   7       86.90       75.36      3.39 o
   5   1   7        9.55        7.80      3.14 o
   6   1   7      182.58      179.51     18.42 o
   7   1   7       22.82       15.76      8.25 o
   8   1   7        1.20        2.53      8.47 o
 -12   2   7       95.61      103.44      8.11 o
 -11   2   7      216.10      211.09     10.15 o
 -10   2   7      116.22      100.72     19.61 o
  -9   2   7        0.28        0.01      4.12 o
  -8   2   7      140.38      143.01      8.88 o
  -7   2   7      892.11      866.76     13.72 o
  -6   2   7      941.06      897.73     22.58 o
  -5   2   7      797.83      781.03      9.99 o
  -4   2   7      337.08      326.31     12.62 o
  -3   2   7     1370.98     1433.50     18.77 o
  -2   2   7     3497.05     3745.67     36.25 o
  -1   2   7     1164.78     1181.39     13.88 o
   0   2   7      533.57      509.41      8.17 o
   1   2   7      593.08      571.78      9.20 o
   2   2   7      459.03      466.95     10.62 o
   3   2   7       14.66       15.38      2.51 o
   4   2   7       40.23       29.97      2.55 o
   5   2   7      185.93      166.83     12.00 o
   6   2   7        2.41       -1.80      4.43 o
   7   2   7       22.43       28.35      4.48 o
   8   2   7       51.54       83.70     12.11 o
 -12   3   7      258.35      243.00     13.48 o
 -11   3   7      261.33      282.06     12.33 o
 -10   3   7      167.39      180.94     19.29 o
  -9   3   7      331.15      334.91      8.32 o
  -8   3   7      163.43      170.07      5.13 o
  -7   3   7     1093.70     1196.21     16.28 o
  -6   3   7      248.31      282.37      6.54 o
  -5   3   7      170.48      171.22      4.66 o
  -4   3   7      728.70      829.22     14.32 o
  -3   3   7      416.75      457.49      7.13 o
  -2   3   7      286.23      311.94      5.67 o
  -1   3   7      250.80      270.46      5.20 o
   0   3   7       34.74       33.10      5.13 o
   1   3   7        9.75        9.27      4.54 o
   2   3   7      253.82      262.49      5.87 o
   3   3   7      175.36      166.25      4.33 o
   4   3   7       32.21       34.16      4.45 o
   5   3   7        7.63       13.53      3.87 o
   6   3   7      190.18      192.21      8.01 o
   7   3   7       33.69       31.54      4.23 o
   8   3   7        0.03        6.90      6.31 o
 -12   4   7        0.04        0.91      7.29 o
 -11   4   7       24.53       19.18      5.96 o
 -10   4   7       67.54       60.88      8.24 o
  -9   4   7       29.59       24.87      4.07 o
  -8   4   7      282.13      257.08      6.11 o
  -7   4   7      274.98      258.13      5.79 o
  -6   4   7      532.13      565.54     12.01 o
  -5   4   7       28.11       26.97      3.71 o
  -4   4   7       60.82       65.39      3.72 o
  -3   4   7      909.31      954.65     19.52 o
  -2   4   7      169.33      179.38      4.57 o
  -1   4   7        0.15        2.87      2.72 o
   0   4   7        0.01       -1.45      2.94 o
   1   4   7      231.72      222.87      5.46 o
   2   4   7      332.18      313.62      6.58 o
   3   4   7      188.89      178.15      4.83 o
   4   4   7       16.21       18.72      2.51 o
   5   4   7       15.92       14.76      4.14 o
   6   4   7        8.45       -0.18      7.69 o
   7   4   7        3.99        7.79      6.89 o
   8   4   7        0.65       -1.32      6.29 o
 -12   5   7        0.01        5.59      5.58 o
 -11   5   7        0.10        0.98      6.24 o
 -10   5   7        3.46        0.72      7.43 o
  -9   5   7        2.98       -6.17      4.11 o
  -8   5   7       57.88       37.38      3.63 o
  -7   5   7       91.82       72.21      5.45 o
  -6   5   7       87.25       93.24      4.55 o
  -5   5   7        5.43        6.12      3.48 o
  -4   5   7      143.54      137.38      4.70 o
  -3   5   7      297.92      280.85      8.20 o
  -2   5   7      182.76      170.51      5.03 o
  -1   5   7      325.32      311.78      7.12 o
   0   5   7       28.49       30.45      3.34 o
   1   5   7      231.71      242.56      7.78 o
   2   5   7       14.26        7.96      4.81 o
   3   5   7       89.96       85.58      3.24 o
   4   5   7      114.43      108.72      8.07 o
   5   5   7        4.86       15.06      8.40 o
   6   5   7        0.10       -6.53      4.36 o
   7   5   7        4.17       -0.80      9.86 o
   8   5   7        0.87      -10.88      8.04 o
 -12   6   7       87.59       75.42     14.62 o
 -11   6   7        0.05       10.48      7.25 o
 -10   6   7        4.77       12.79      7.12 o
  -9   6   7      137.51      141.93      7.87 o
  -8   6   7        4.33        4.36      3.53 o
  -7   6   7      339.21      332.50      7.47 o
  -6   6   7        1.35        7.34      3.80 o
  -5   6   7      100.38       95.98      4.16 o
  -4   6   7     1719.55     1757.23     22.95 o
  -3   6   7       45.81       52.25      7.44 o
  -2   6   7      993.11      986.70     15.66 o
  -1   6   7      858.93      801.05     13.65 o
   0   6   7        8.61        0.33      3.42 o
   1   6   7     1602.44     1675.23     22.61 o
   2   6   7       80.48       71.83      3.84 o
   3   6   7        0.34       -2.02      2.25 o
   4   6   7      118.79      108.89      5.77 o
   5   6   7        1.24        4.71      3.69 o
   6   6   7       81.91       71.84      6.05 o
   7   6   7        7.29        2.09      4.82 o
 -11   7   7      493.00      495.09     20.61 o
 -10   7   7       44.06       44.14      6.59 o
  -9   7   7      192.67      182.80      7.99 o
  -8   7   7       85.37       86.35      5.46 o
  -7   7   7      202.75      203.23      5.85 o
  -6   7   7      239.89      240.39      6.01 o
  -5   7   7        4.49        5.91      2.58 o
  -4   7   7      532.13      512.12      8.85 o
  -3   7   7        1.44        5.78      3.28 o
  -2   7   7      155.75      151.97      5.31 o
  -1   7   7       37.98       35.81      4.23 o
   0   7   7      171.26      162.24      4.91 o
   1   7   7        1.88        6.06      2.89 o
   2   7   7       86.94       77.14      4.78 o
   3   7   7       26.62       28.25      2.98 o
   4   7   7      108.62      114.92      4.94 o
   5   7   7       11.17        6.26      4.70 o
   6   7   7       17.49       26.07      7.57 o
   7   7   7       41.06       37.05      6.12 o
 -11   8   7       48.99       45.00      7.51 o
 -10   8   7       84.59       90.80      9.40 o
  -9   8   7        1.03        6.63      5.26 o
  -8   8   7       28.87       29.11      6.01 o
  -7   8   7       70.15       70.73      7.33 o
  -6   8   7       58.12       46.43      3.67 o
  -5   8   7       47.44       34.97      4.16 o
  -4   8   7      607.79      631.80     18.55 o
  -3   8   7       47.23       44.50      3.25 o
  -2   8   7       27.05       25.04      5.92 o
  -1   8   7      222.65      236.03      5.95 o
   0   8   7       24.80       28.37      2.90 o
   1   8   7      341.54      354.84     12.03 o
   2   8   7      212.21      207.16      5.52 o
   3   8   7       81.47       77.69      4.19 o
   4   8   7       58.51       55.15      5.27 o
   5   8   7        0.77        0.97      6.06 o
   6   8   7        6.25        2.56      6.65 o
   7   8   7        0.93       -5.14      5.74 o
 -11   9   7       12.95       20.62      8.22 o
 -10   9   7      166.04      194.15     10.95 o
  -9   9   7       32.49       30.60      7.52 o
  -8   9   7        4.43       -0.39      3.92 o
  -7   9   7      119.42      108.72      5.85 o
  -6   9   7        9.32        5.56      4.34 o
  -5   9   7      247.40      230.26      7.95 o
  -4   9   7      856.81      932.50     17.88 o
  -3   9   7       35.71       27.66      3.83 o
  -2   9   7      194.05      195.43      4.74 o
  -1   9   7        5.98        4.80      2.58 o
   0   9   7      109.92      125.74      4.32 o
   1   9   7       14.38       17.45      3.28 o
   2   9   7        2.38        5.02      3.79 o
   3   9   7       12.80       15.81      3.55 o
   4   9   7        6.80       -0.51      5.11 o
   5   9   7       33.60       40.17      4.89 o
   6   9   7        1.75        1.14      4.23 o
 -10  10   7       14.50       11.76      6.94 o
  -9  10   7       36.97       47.77      7.02 o
  -8  10   7        1.69       -0.46      8.15 o
  -7  10   7       54.40       62.64      6.92 o
  -6  10   7      161.10      132.99      5.44 o
  -5  10   7       28.87       37.13      3.49 o
  -4  10   7       60.07       57.29      3.70 o
  -3  10   7      580.61      614.64     23.66 o
  -2  10   7      200.24      188.45      5.63 o
  -1  10   7       57.41       64.95      3.89 o
   0  10   7        0.05        1.17      2.59 o
   1  10   7      206.56      191.73      8.56 o
   2  10   7      350.21      346.49      8.72 o
   3  10   7       60.70       62.53      6.06 o
   4  10   7        0.62        2.85      3.14 o
   5  10   7        0.01        4.72      7.75 o
   6  10   7        3.47        1.15      9.90 o
 -10  11   7       62.62       57.93     10.35 o
  -9  11   7      151.90      152.14      9.25 o
  -8  11   7       30.54       16.43      5.95 o
  -7  11   7       61.39       68.00      7.18 o
  -6  11   7       61.84       73.17      9.55 o
  -5  11   7       11.40       15.21      6.81 o
  -4  11   7       25.71       35.33      5.00 o
  -3  11   7       23.34       13.47      4.52 o
  -2  11   7       32.60       38.99      6.03 o
  -1  11   7       10.36       15.84      6.00 o
   0  11   7       78.18       62.60      5.89 o
   1  11   7       91.52       90.97     10.69 o
   2  11   7      127.75      113.33      7.51 o
   3  11   7      326.30      349.76     12.48 o
   4  11   7       91.38      106.11      7.93 o
   5  11   7        0.11       10.20     11.75 o
  -9  12   7        0.10       -2.40      9.46 o
  -8  12   7        4.23        0.42      7.67 o
  -7  12   7        0.93       -0.47      6.20 o
  -6  12   7       13.04       14.96      5.46 o
  -5  12   7       38.25       46.54     12.05 o
  -4  12   7       39.14       47.17      7.18 o
  -3  12   7       32.62       41.08      5.99 o
  -2  12   7       59.60       66.92      7.43 o
  -1  12   7      109.65      103.65     10.73 o
   0  12   7      323.99      343.16     11.89 o
   1  12   7        6.18       13.25      6.49 o
   2  12   7      189.09      193.43      9.18 o
   3  12   7      293.61      311.82     13.36 o
   4  12   7       13.25       24.73     17.02 o
   5  12   7        6.74       15.89     12.34 o
  -8  13   7       11.48       21.89      9.78 o
  -7  13   7       26.27       32.30     11.60 o
  -6  13   7        2.24       -3.54      5.58 o
  -5  13   7       23.63        3.38      6.45 o
  -4  13   7        7.38       -8.64      5.76 o
  -3  13   7       39.40       43.70     15.26 o
  -2  13   7        1.50        4.53     12.69 o
  -1  13   7        4.58       10.84      6.07 o
   0  13   7        8.89        7.89      6.23 o
   1  13   7       39.78       44.79      7.43 o
   2  13   7        6.68       -8.27     11.36 o
   3  13   7       15.12       15.98      6.63 o
   4  13   7       17.06       29.01     14.35 o
  -7  14   7       48.84       52.66      9.44 o
  -6  14   7        0.52        4.27      7.15 o
  -5  14   7      105.81      104.52     11.17 o
  -4  14   7       79.78       79.19     14.78 o
  -3  14   7        0.61        4.47      6.80 o
  -2  14   7       99.28      100.03      8.51 o
  -1  14   7        8.38      -10.06      8.86 o
   0  14   7        4.95       12.30      7.68 o
   1  14   7      178.42      176.04     11.74 o
   2  14   7       52.40       57.62      8.30 o
   3  14   7        4.87       14.22      7.81 o
  -6  15   7       55.32       69.13     10.02 o
  -5  15   7        3.14       -3.40      6.61 o
  -4  15   7       53.11       59.13      9.70 o
  -3  15   7       42.24       34.47     10.23 o
  -2  15   7        4.19        5.48     11.04 o
  -1  15   7        1.73       -0.84      6.61 o
   0  15   7        4.09       -3.18      7.68 o
   1  15   7       11.24       10.04      7.14 o
   2  15   7       41.68       37.49     15.26 o
  -4  16   7        0.71        4.00      7.02 o
  -3  16   7       11.82        8.59     10.52 o
  -2  16   7      113.34      132.50      9.61 o
  -1  16   7       77.53       72.33      9.09 o
   0  16   7      105.13      122.78     20.52 o
 -12   0   8        4.64       17.16      8.15 o
 -11   0   8       11.40        3.22      7.12 o
 -10   0   8       16.57       16.14      7.87 o
  -9   0   8       84.62       73.69      6.23 o
  -8   0   8      112.25      123.13      7.50 o
  -7   0   8       12.66        8.34      4.14 o
  -6   0   8       54.33       63.39     16.50 o
  -5   0   8      796.47      861.95     21.53 o
  -4   0   8      159.56      206.14      6.74 o
  -3   0   8     1438.01     1417.50     23.60 o
  -2   0   8      478.80      466.44     10.58 o
  -1   0   8      173.94      183.43     10.39 o
   0   0   8       83.40       72.36     14.07 o
   1   0   8        0.01        1.53      2.65 o
   2   0   8      518.33      478.93     11.40 o
   3   0   8       68.27       81.29      4.51 o
   4   0   8        2.82        3.00      4.34 o
   5   0   8       78.57       64.95     11.41 o
   6   0   8      214.38      199.94     15.82 o
   7   0   8       63.90       46.71     12.33 o
 -12   1   8       45.68       41.26      6.31 o
 -11   1   8       59.20       63.28      7.29 o
 -10   1   8      216.27      216.97     13.47 o
  -9   1   8       82.14       69.59      4.88 o
  -8   1   8        0.29        2.41      3.80 o
  -7   1   8      137.33      144.41      5.39 o
  -6   1   8      207.13      200.32      5.98 o
  -5   1   8      198.85      214.67      5.58 o
  -4   1   8       33.10       37.59      3.47 o
  -3   1   8      748.83      703.83     13.12 o
  -2   1   8     1114.33     1131.52     19.85 o
  -1   1   8      202.79      186.03      4.67 o
   0   1   8      459.07      472.59      9.53 o
   1   1   8      409.36      401.18     11.03 o
   2   1   8       66.69       59.08      2.99 o
   3   1   8       20.80       20.92      2.87 o
   4   1   8        2.07       -2.14      3.79 o
   5   1   8       81.65       66.46      5.50 o
   6   1   8       17.29        2.24     11.36 o
   7   1   8       19.31       10.27      8.86 o
 -12   2   8       36.95       39.95      8.74 o
 -11   2   8       37.43       44.52      9.05 o
 -10   2   8       20.94       21.39     10.91 o
  -9   2   8        1.46        0.14      4.90 o
  -8   2   8       17.87        9.13      4.03 o
  -7   2   8       56.69       47.41      5.36 o
  -6   2   8     1328.94     1344.02     20.54 o
  -5   2   8       30.54       28.30      3.75 o
  -4   2   8        1.54       -1.61      4.70 o
  -3   2   8       43.85       51.26      3.15 o
  -2   2   8      181.74      196.98      5.20 o
  -1   2   8      121.93      127.98      7.43 o
   0   2   8       97.24       93.58      4.43 o
   1   2   8       83.06       82.98      6.91 o
   2   2   8       98.86       87.91      3.67 o
   3   2   8        1.27        3.26      2.84 o
   4   2   8      100.53       82.03      5.22 o
   5   2   8       69.56       67.54      7.01 o
   6   2   8       20.70       20.29      5.65 o
   7   2   8        0.19       13.04     15.65 o
 -12   3   8       21.96       28.87      7.60 o
 -11   3   8      109.50      100.16      7.81 o
 -10   3   8       47.28       53.44      7.02 o
  -9   3   8       61.06       57.93      4.41 o
  -8   3   8       18.48       20.11      6.53 o
  -7   3   8     1806.07     1721.09     24.30 o
  -6   3   8      473.39      448.23      9.54 o
  -5   3   8      155.01      165.54      9.02 o
  -4   3   8       53.54       51.87      4.99 o
  -3   3   8       79.72       74.65      5.32 o
  -2   3   8      831.58      863.92     13.77 o
  -1   3   8      334.37      325.62      7.50 o
   0   3   8       78.21       85.01      5.69 o
   1   3   8        0.06        1.82      7.74 o
   2   3   8      358.74      357.75      7.33 o
   3   3   8      327.56      304.89      6.82 o
   4   3   8        2.16       -0.86      5.01 o
   5   3   8       59.96       61.26      6.62 o
   6   3   8      115.17       99.44      6.93 o
   7   3   8       68.34       47.87     10.14 o
 -12   4   8       92.60      105.87     23.62 o
 -11   4   8        3.68       14.86      7.52 o
 -10   4   8       99.44      101.87     10.18 o
  -9   4   8      154.07      124.26     13.18 o
  -8   4   8      164.13      135.44      7.11 o
  -7   4   8      135.54      140.86      4.89 o
  -6   4   8       43.74       26.94      5.22 o
  -5   4   8        3.92        2.95      4.87 o
  -4   4   8      292.90      288.53      7.86 o
  -3   4   8      452.06      470.78     12.04 o
  -2   4   8      393.09      401.56      9.74 o
  -1   4   8       14.46       13.70      4.27 o
   0   4   8      430.99      446.73      8.95 o
   1   4   8      235.08      195.48      6.18 o
   2   4   8       27.48       40.59      6.00 o
   3   4   8      148.85      122.93      4.51 o
   4   4   8       32.78       28.49      5.08 o
   5   4   8      452.75      430.46     12.65 o
   6   4   8        6.56        6.04      6.09 o
   7   4   8       27.35       16.99      8.07 o
 -12   5   8       33.57       23.12      8.24 o
 -11   5   8        9.50        0.57     10.17 o
 -10   5   8        5.12       -4.07      7.91 o
  -9   5   8      182.90      173.53      8.16 o
  -8   5   8      193.46      160.18      9.42 o
  -7   5   8      170.44      142.81     10.33 o
  -6   5   8        4.42        0.54      3.57 o
  -5   5   8      282.17      286.87     10.83 o
  -4   5   8      673.02      678.26     15.58 o
  -3   5   8      326.02      316.46      9.18 o
  -2   5   8        0.07        8.62      4.73 o
  -1   5   8      512.40      513.16     12.58 o
   0   5   8      441.94      457.34      9.19 o
   1   5   8      363.34      337.34     11.59 o
   2   5   8      215.72      198.21      5.63 o
   3   5   8       75.54       73.81     10.63 o
   4   5   8      239.11      230.48      8.21 o
   5   5   8        6.90        7.74      5.46 o
   6   5   8        7.49       -5.07      4.02 o
   7   5   8        0.43       -2.97     15.67 o
 -11   6   8       47.89       55.53      8.33 o
 -10   6   8       64.43       84.87      7.95 o
  -9   6   8       28.99       18.74      7.34 o
  -8   6   8       96.00       92.37      5.19 o
  -7   6   8       65.58       50.33      4.39 o
  -6   6   8      142.50      142.76      5.87 o
  -5   6   8      101.66      112.08      5.27 o
  -4   6   8       10.21       16.99      5.02 o
  -3   6   8      212.95      204.94     10.05 o
  -2   6   8       49.81       58.18      6.78 o
  -1   6   8      145.18      140.58      8.17 o
   0   6   8        4.27        1.99      5.73 o
   1   6   8       58.52       60.33      3.81 o
   2   6   8       22.67       19.70      6.46 o
   3   6   8        0.74       -1.16      3.61 o
   4   6   8        1.89        3.61      6.02 o
   5   6   8       35.73       27.13      9.02 o
   6   6   8        0.13        8.80      6.67 o
 -11   7   8       86.49       85.76     26.57 o
 -10   7   8       11.51       19.75      6.27 o
  -9   7   8       22.14        9.60      6.18 o
  -8   7   8      234.67      212.96      8.61 o
  -7   7   8       48.23       34.86      5.24 o
  -6   7   8       12.02        7.20      3.65 o
  -5   7   8       63.55       68.55      7.57 o
  -4   7   8       64.29       60.14      4.39 o
  -3   7   8      553.12      542.21     16.95 o
  -2   7   8       58.31       54.46      5.25 o
  -1   7   8       52.28       50.02      5.52 o
   0   7   8      267.66      281.81      7.62 o
   1   7   8       32.36       29.90      3.52 o
   2   7   8        7.75        6.88      3.44 o
   3   7   8        6.33       -1.14      5.38 o
   4   7   8        1.79       -4.89      3.72 o
   5   7   8        0.54        5.30      6.98 o
   6   7   8        9.70       22.59      7.27 o
 -11   8   8       45.14       37.81      7.79 o
 -10   8   8        9.06       -1.52      7.47 o
  -9   8   8       36.20       33.72      5.98 o
  -8   8   8       13.97        9.35      5.04 o
  -7   8   8       11.51        7.68      4.90 o
  -6   8   8      484.21      473.43     10.80 o
  -5   8   8       82.53       74.05     10.13 o
  -4   8   8      217.63      216.47      6.31 o
  -3   8   8        3.89        8.54      5.74 o
  -2   8   8       37.83       49.91      5.28 o
  -1   8   8      125.95      121.49      5.43 o
   0   8   8      206.06      200.52      6.87 o
   1   8   8       57.29       60.35      6.93 o
   2   8   8      388.28      390.98      9.01 o
   3   8   8      103.75      100.55      8.46 o
   4   8   8        0.63       -3.02      5.79 o
   5   8   8       54.24       48.45      6.37 o
   6   8   8        0.82       -5.08      7.64 o
 -10   9   8       23.80       42.74      8.49 o
  -9   9   8       49.85       35.90      7.34 o
  -8   9   8        3.17       -1.27      7.70 o
  -7   9   8        4.18       10.91      6.18 o
  -6   9   8       38.05       46.61      8.88 o
  -5   9   8      418.63      398.86     16.39 o
  -4   9   8     1079.38     1058.03     21.05 o
  -3   9   8     1005.94     1064.10     18.99 o
  -2   9   8       19.95       24.24      4.42 o
  -1   9   8      235.99      238.27      9.22 o
   0   9   8      920.58      944.93     16.70 o
   1   9   8      105.70      101.64      6.40 o
   2   9   8       16.16       17.84      9.51 o
   3   9   8        5.46        7.50      5.84 o
   4   9   8        6.03        3.35      6.29 o
   5   9   8       14.15        3.99      6.87 o
 -10  10   8       59.87       63.66     14.37 o
  -9  10   8      187.20      206.61     17.48 o
  -8  10   8       68.30       68.42      7.04 o
  -7  10   8      209.98      211.23     10.42 o
  -6  10   8      108.52      108.87      7.01 o
  -5  10   8      499.41      505.39     13.84 o
  -4  10   8       73.66       83.28      6.14 o
  -3  10   8      100.35       88.05      6.54 o
  -2  10   8        0.42       -2.55      2.56 o
  -1  10   8        7.63        7.35      6.35 o
   0  10   8      120.43      129.11     10.47 o
   1  10   8      240.95      258.43      8.99 o
   2  10   8        0.00        1.89      4.99 o
   3  10   8        2.63       -2.48      8.98 o
   4  10   8       68.57       99.24     14.55 o
   5  10   8        6.69        1.94     10.17 o
  -9  11   8       62.53       38.48      7.42 o
  -8  11   8        0.04       11.06      7.87 o
  -7  11   8       13.97       22.87     11.53 o
  -6  11   8      149.29      150.99     11.68 o
  -5  11   8       11.73       -1.24      6.59 o
  -4  11   8       18.04       11.21      5.83 o
  -3  11   8        3.81        7.06      4.19 o
  -2  11   8       53.99       42.65      6.48 o
  -1  11   8        0.96       -4.00      7.51 o
   0  11   8       25.01       43.12      8.15 o
   1  11   8       68.34       53.32      7.36 o
   2  11   8       68.92       62.89      8.34 o
   3  11   8       44.10       44.85      7.32 o
   4  11   8        0.51       -3.50     18.63 o
  -8  12   8       23.29       30.69     18.67 o
  -7  12   8        3.88        6.57     10.74 o
  -6  12   8       37.98       45.30      6.25 o
  -5  12   8       82.73       79.34      5.99 o
  -4  12   8       34.76       44.50      9.58 o
  -3  12   8       20.45       22.19      7.79 o
  -2  12   8       47.66       59.83      7.36 o
  -1  12   8       85.78       80.01     11.13 o
   0  12   8       16.52       17.66      7.18 o
   1  12   8       23.30       41.14      8.79 o
   2  12   8       23.89        1.46      8.07 o
   3  12   8       32.13       40.55     10.11 o
  -8  13   8        0.03        4.33     16.13 o
  -7  13   8        1.06        6.53      7.74 o
  -6  13   8      137.56      144.83      9.41 o
  -5  13   8      157.85      137.50      8.54 o
  -4  13   8      158.17      142.95     11.03 o
  -3  13   8       62.44       65.60      9.86 o
  -2  13   8      152.67      157.37     21.32 o
  -1  13   8       69.42       72.18      8.12 o
   0  13   8       85.76       98.73     11.94 o
   1  13   8       74.09       86.32      9.51 o
   2  13   8       35.95       38.75      8.46 o
  -6  14   8       27.86       32.82      8.36 o
  -5  14   8       56.68       63.02      7.93 o
  -4  14   8        0.58       -3.79     11.36 o
  -3  14   8       29.45       39.81      7.81 o
  -2  14   8        0.22        3.06      7.06 o
  -1  14   8        2.94       -4.36      9.79 o
   0  14   8        2.78       -4.58      7.83 o
   1  14   8       34.01       25.10      9.64 o
  -5  15   8        0.11       20.43     11.20 o
  -4  15   8        0.18       12.61     11.13 o
  -3  15   8        0.15      -11.08      7.73 o
  -2  15   8        0.05       -6.77      9.34 o
  -1  15   8        9.94        8.44      9.79 o
   0  15   8       15.66       17.95     22.60 o
 -12   1   9        4.73       12.37      7.17 o
 -11   1   9      120.62      111.62      9.87 o
 -10   1   9        6.13        0.70      6.54 o
  -9   1   9        6.79        7.99      6.79 o
  -8   1   9      130.18      122.93      6.03 o
  -7   1   9      639.06      637.35     14.34 o
  -6   1   9        1.96        4.06      5.45 o
  -5   1   9        5.55        0.58      3.62 o
  -4   1   9      141.74      150.60      5.43 o
  -3   1   9      231.24      233.79      6.11 o
  -2   1   9      201.82      192.22      8.01 o
  -1   1   9        4.40        2.27      4.24 o
   0   1   9       11.77        2.25      3.82 o
   1   1   9        1.35        2.59      3.87 o
   2   1   9       54.26       46.99      4.49 o
   3   1   9        0.00        2.84      3.69 o
   4   1   9        7.01       -6.81      6.91 o
   5   1   9       56.27       39.99      6.67 o
   6   1   9       72.41      103.54      8.75 o
 -12   2   9       80.67       86.06      9.44 o
 -11   2   9      141.16      148.02      9.93 o
 -10   2   9       36.46       40.28      6.29 o
  -9   2   9      109.11      123.18      8.45 o
  -8   2   9       34.43       38.51      5.74 o
  -7   2   9       93.32       77.52      5.08 o
  -6   2   9     1796.10     1846.38     30.91 o
  -5   2   9      372.07      346.76     14.24 o
  -4   2   9       93.41       97.51      4.82 o
  -3   2   9      223.41      214.79      9.03 o
  -2   2   9     1361.79     1391.41     24.66 o
  -1   2   9      589.09      579.10     20.93 o
   0   2   9        0.22       -2.12      4.73 o
   1   2   9       64.64       68.26      8.15 o
   2   2   9       97.86       95.92      8.67 o
   3   2   9       12.72       13.03      6.77 o
   4   2   9       20.03       20.61      8.43 o
   5   2   9       57.29       71.85      6.02 o
   6   2   9       90.84       68.65      8.04 o
 -12   3   9        1.55       -8.94     11.41 o
 -11   3   9      108.07       89.13      8.80 o
 -10   3   9       45.21       34.44      6.59 o
  -9   3   9       74.21       81.81      7.13 o
  -8   3   9      137.78      156.13      6.82 o
  -7   3   9       43.34       53.20      4.84 o
  -6   3   9      539.06      571.72     12.32 o
  -5   3   9       59.40       50.64      5.07 o
  -4   3   9        0.59       -7.06      4.72 o
  -3   3   9      542.57      543.67     14.12 o
  -2   3   9      123.00      117.27      6.18 o
  -1   3   9       22.51       11.84      4.96 o
   0   3   9        0.00       -0.90      4.40 o
   1   3   9      141.95      113.07      5.74 o
   2   3   9        0.05        9.57      4.53 o
   3   3   9       86.03       68.26      5.31 o
   4   3   9        7.22       14.87     12.44 o
   5   3   9        4.81       -3.99     11.60 o
   6   3   9       26.77       32.68     11.27 o
 -11   4   9        1.36        3.36     10.73 o
 -10   4   9        9.51        8.39     15.12 o
  -9   4   9       25.82       43.24      7.34 o
  -8   4   9      184.25      153.46     11.46 o
  -7   4   9       10.96        1.08      4.61 o
  -6   4   9      442.31      431.46     11.24 o
  -5   4   9      445.51      463.15     11.32 o
  -4   4   9       22.89       25.59      5.35 o
  -3   4   9       11.48       11.91     10.74 o
  -2   4   9      131.77      149.27      7.61 o
  -1   4   9        0.03       -2.96      3.40 o
   0   4   9        0.84       -1.57      4.45 o
   1   4   9       17.04       12.36      5.82 o
   2   4   9       31.97       25.73      4.30 o
   3   4   9       33.44       49.35      5.38 o
   4   4   9        8.94        8.65      5.31 o
   5   4   9       81.59       80.02     10.25 o
   6   4   9       15.45        7.84     11.21 o
 -11   5   9        3.02        2.57      7.13 o
 -10   5   9        4.96       12.00      6.85 o
  -9   5   9        1.42       -1.16      5.10 o
  -8   5   9       50.74       40.01      5.81 o
  -7   5   9      101.06       86.99     10.82 o
  -6   5   9       17.63       15.58      8.12 o
  -5   5   9        7.17       10.87      6.43 o
  -4   5   9        5.86        5.57      5.18 o
  -3   5   9      326.67      324.13      9.83 o
  -2   5   9       49.46       45.43      7.30 o
  -1   5   9       16.39       12.96      5.34 o
   0   5   9      290.42      291.64     12.11 o
   1   5   9        5.87        1.16      3.56 o
   2   5   9        3.91        7.31      7.22 o
   3   5   9       75.90       65.81      7.78 o
   4   5   9       79.35       62.75      7.07 o
   5   5   9        4.07        4.67     19.62 o
 -11   6   9      101.86       96.63     10.12 o
 -10   6   9        1.15       -2.00      6.98 o
  -9   6   9        0.09        3.88      5.23 o
  -8   6   9       32.51       33.15      8.28 o
  -7   6   9      102.59      101.38     11.50 o
  -6   6   9      217.54      202.43      8.29 o
  -5   6   9        0.77        0.56     10.47 o
  -4   6   9      469.92      485.08     13.05 o
  -3   6   9      975.51     1016.34     21.95 o
  -2   6   9       14.99       10.45      5.27 o
  -1   6   9      315.44      322.05     10.08 o
   0   6   9      177.91      173.76      6.96 o
   1   6   9       14.86       17.60      4.99 o
   2   6   9      259.36      267.29      8.35 o
   3   6   9        6.59       -0.16      4.41 o
   4   6   9       30.92       38.31      6.97 o
   5   6   9       30.46       25.68      9.52 o
 -11   7   9       51.44       25.31     18.63 o
 -10   7   9      183.71      199.60     13.15 o
  -9   7   9        7.71       17.16      6.84 o
  -8   7   9       80.74       90.34      7.62 o
  -7   7   9       23.22       27.01      6.56 o
  -6   7   9      497.78      506.15     14.70 o
  -5   7   9      428.24      431.60     11.52 o
  -4   7   9      104.69      118.35      7.87 o
  -3   7   9      342.48      364.57     11.03 o
  -2   7   9        4.34        5.86      5.61 o
  -1   7   9       83.28       81.96      7.25 o
   0   7   9      290.72      282.45     11.90 o
   1   7   9       65.03       64.05      5.66 o
   2   7   9       20.63       31.27      8.16 o
   3   7   9       29.22       24.30      5.18 o
   4   7   9        9.16       24.02      6.65 o
   5   7   9       28.91       39.43     11.37 o
 -10   8   9        0.41       -5.73      6.97 o
  -9   8   9       61.93       59.71      9.41 o
  -8   8   9       67.68       58.81      7.04 o
  -7   8   9       75.83       78.10     11.05 o
  -6   8   9       22.84       24.57      6.56 o
  -5   8   9       59.87       51.05      6.53 o
  -4   8   9       56.62       52.41      7.00 o
  -3   8   9      177.27      179.45     12.25 o
  -2   8   9       64.07       54.30      9.40 o
  -1   8   9       47.09       50.11      5.68 o
   0   8   9       85.55       79.13      5.48 o
   1   8   9       38.19       35.38      5.51 o
   2   8   9      231.13      232.89      8.92 o
   3   8   9       16.91       17.99      4.41 o
   4   8   9        2.98       -4.58      6.10 o
 -10   9   9       48.16       55.72      9.01 o
  -9   9   9       21.75        7.87      7.67 o
  -8   9   9       30.43       38.90      6.85 o
  -7   9   9       94.75       98.42      6.61 o
  -6   9   9       68.85       60.43      7.81 o
  -5   9   9        2.91        9.14      7.73 o
  -4   9   9       46.31       48.88      9.28 o
  -3   9   9      184.98      202.47      9.50 o
  -2   9   9        1.26        6.55      3.91 o
  -1   9   9       13.81       17.51      6.36 o
   0   9   9        3.65        7.99      4.50 o
   1   9   9       80.58       87.02      6.17 o
   2   9   9       10.00       16.32      6.33 o
   3   9   9        2.15        1.16      6.32 o
   4   9   9        7.87        8.38      7.80 o
  -9  10   9        1.46        4.05      6.82 o
  -8  10   9       22.91       27.78      6.43 o
  -7  10   9        5.47        7.72      5.98 o
  -6  10   9       45.51       26.11      6.75 o
  -5  10   9       92.78       96.69      7.84 o
  -4  10   9        2.94        9.57      5.80 o
  -3  10   9      145.82      141.51      7.79 o
  -2  10   9      257.42      272.69     14.04 o
  -1  10   9       18.38       18.02      8.28 o
   0  10   9        3.91       -5.16      6.96 o
   1  10   9       33.07       35.68      7.71 o
   2  10   9      112.54       95.31     11.43 o
   3  10   9       57.64       41.17      9.00 o
  -8  11   9      164.38      160.90     11.07 o
  -7  11   9      134.00      142.47      8.60 o
  -6  11   9       84.08       89.09     10.29 o
  -5  11   9       82.05       73.14      7.66 o
  -4  11   9      259.17      237.39     13.19 o
  -3  11   9      330.57      315.47     12.87 o
  -2  11   9       72.85       75.36     10.34 o
  -1  11   9       57.96       70.27      7.73 o
   0  11   9       79.54       80.29      7.86 o
   1  11   9        8.67        4.16      8.87 o
   2  11   9       37.34       21.02      8.09 o
   3  11   9       15.61        5.25     13.91 o
  -7  12   9        0.56       12.24      6.45 o
  -6  12   9        2.18        1.29      6.71 o
  -5  12   9        7.21       -0.09      5.79 o
  -4  12   9       15.04       13.72      6.76 o
  -3  12   9        9.70       10.05      9.98 o
  -2  12   9      194.31      200.53     11.55 o
  -1  12   9       52.00       49.30      7.70 o
   0  12   9       28.84       44.92     15.56 o
   1  12   9      107.21      114.44      9.66 o
   2  12   9        7.62        0.27     12.01 o
  -6  13   9       23.59       21.77      7.36 o
  -5  13   9        0.60        4.78      6.91 o
  -4  13   9        0.16        7.78      9.56 o
  -3  13   9       86.23       70.58      9.35 o
  -2  13   9       67.79       78.48      9.60 o
  -1  13   9        3.44        9.59      7.53 o
   0  13   9        0.49       -8.45      7.78 o
   1  13   9       12.04       16.05     13.94 o
  -4  14   9       41.71       45.88      8.74 o
  -3  14   9       28.78       24.12      8.06 o
  -2  14   9       14.16        5.37      7.96 o
  -1  14   9       20.67       85.13     24.42 o
 -11   0  10        2.28       10.33      8.87 o
 -10   0  10       54.13       51.34      9.76 o
  -9   0  10       22.93       36.25      7.76 o
  -8   0  10      178.48      192.11     14.16 o
  -7   0  10      296.58      311.90     11.86 o
  -6   0  10        3.62        8.70     10.55 o
  -5   0  10      694.03      804.62     24.35 o
  -4   0  10     1812.83     1994.64     40.85 o
  -3   0  10      189.21      214.54      9.41 o
  -2   0  10      400.03      400.38     12.98 o
  -1   0  10       22.62       38.17     10.45 o
   0   0  10       78.34       83.39     14.43 o
   1   0  10       12.81       13.20      8.77 o
   2   0  10       70.46       84.17      9.21 o
   3   0  10        4.91        5.42      8.54 o
   4   0  10       59.58       50.07     10.21 o
   5   0  10        0.45       22.76      9.59 o
 -11   1  10       67.90       84.81      8.12 o
 -10   1  10      150.62      164.90     28.78 o
  -9   1  10      167.63      172.91      7.68 o
  -8   1  10       78.24       77.59      5.57 o
  -7   1  10      101.91      112.27      7.58 o
  -6   1  10      212.98      227.86      7.73 o
  -5   1  10       96.71       94.36      9.37 o
  -4   1  10       31.30       28.77      3.44 o
  -3   1  10       58.73       65.58      4.16 o
  -2   1  10      324.70      325.75     10.25 o
  -1   1  10      132.58      167.15      8.00 o
   0   1  10       48.08       43.73      4.88 o
   1   1  10      150.47      176.35     13.02 o
   2   1  10       65.58       71.25      7.98 o
   3   1  10       11.73       13.50      6.89 o
   4   1  10        1.61       -7.51      5.01 o
   5   1  10       19.46       32.42      6.73 o
 -11   2  10       20.16       32.92     18.22 o
 -10   2  10      104.49       99.39     11.78 o
  -9   2  10       10.88        1.21      7.00 o
  -8   2  10        5.38        4.44      6.17 o
  -7   2  10        0.72       -5.02      3.35 o
  -6   2  10      112.50      110.72     10.56 o
  -5   2  10      986.05     1033.50     19.22 o
  -4   2  10       95.93      108.69      5.09 o
  -3   2  10       26.64       21.02      6.27 o
  -2   2  10      165.96      189.50      8.88 o
  -1   2  10        0.10       -8.70      5.80 o
   0   2  10        0.44       -5.33      5.03 o
   1   2  10        0.15        2.28      5.47 o
   2   2  10        7.01        5.57      4.47 o
   3   2  10        2.99        4.81      6.21 o
   4   2  10        2.38       -0.53      6.80 o
   5   2  10       22.58       19.80     10.26 o
 -11   3  10        4.50       11.42      6.80 o
 -10   3  10       85.38       85.10     13.34 o
  -9   3  10        8.81       -5.09      5.71 o
  -8   3  10       41.68       31.20      5.66 o
  -7   3  10        1.82       -5.29      4.42 o
  -6   3  10      511.60      470.65     15.53 o
  -5   3  10      104.84      115.19      7.04 o
  -4   3  10      240.45      253.48      8.23 o
  -3   3  10      210.44      227.14      8.92 o
  -2   3  10      147.40      139.71      8.02 o
  -1   3  10       20.63       28.40      5.44 o
   0   3  10        9.39       17.14      6.06 o
   1   3  10       27.73       37.56      6.65 o
   2   3  10        4.91        2.01      5.09 o
   3   3  10      147.27      137.71      7.83 o
   4   3  10       13.07        7.72      6.39 o
   5   3  10        0.84      -10.07      8.30 o
 -11   4  10        5.44        5.83      8.25 o
 -10   4  10        9.52       13.37      7.26 o
  -9   4  10      128.02      143.06      9.30 o
  -8   4  10       92.90       95.36     15.73 o
  -7   4  10      106.89      115.07      6.99 o
  -6   4  10       75.48       82.40      6.34 o
  -5   4  10       44.09       46.58      5.88 o
  -4   4  10      231.61      248.15     10.27 o
  -3   4  10      256.50      268.48      9.82 o
  -2   4  10      388.59      406.73     12.17 o
  -1   4  10      113.07      121.98      9.73 o
   0   4  10        3.98       -1.94      5.53 o
   1   4  10      119.92      110.65      8.28 o
   2   4  10        6.71       -4.40      4.65 o
   3   4  10       44.82       49.04     11.69 o
   4   4  10        0.87       -1.26      5.74 o
 -10   5  10       20.77       31.54     10.40 o
  -9   5  10        9.58       10.01     11.10 o
  -8   5  10       52.70       51.17     10.22 o
  -7   5  10       20.38       13.43      6.30 o
  -6   5  10        3.29        0.31      5.23 o
  -5   5  10       66.77       67.88      8.19 o
  -4   5  10       37.34       36.26      7.49 o
  -3   5  10        3.23        4.43      6.08 o
  -2   5  10        0.09        2.30      5.62 o
  -1   5  10       16.02       23.99      5.85 o
   0   5  10      345.09      355.37     10.67 o
   1   5  10       21.48       15.81      5.31 o
   2   5  10       37.09       41.74      7.76 o
   3   5  10      149.92      152.50     15.91 o
   4   5  10       96.74       92.71      8.94 o
 -10   6  10       58.24       34.21     10.04 o
  -9   6  10       85.77       82.72      7.59 o
  -8   6  10       48.78       45.09      9.16 o
  -7   6  10      120.37      118.30      9.54 o
  -6   6  10      198.22      206.64     13.38 o
  -5   6  10       54.44       66.75      7.73 o
  -4   6  10        3.46       -2.07      6.73 o
  -3   6  10        0.62       -1.43      6.06 o
  -2   6  10       10.28        8.51      5.68 o
  -1   6  10      257.52      268.10     10.30 o
   0   6  10       24.30       39.69     13.13 o
   1   6  10        0.37       -1.81      4.81 o
   2   6  10       49.03       37.87      8.43 o
   3   6  10        0.29        3.44      5.48 o
   4   6  10        2.52       -2.96     16.66 o
 -10   7  10       66.68       75.57     12.15 o
  -9   7  10        0.15      -10.35     11.88 o
  -8   7  10       10.14       17.76      6.44 o
  -7   7  10       24.24       13.29      6.32 o
  -6   7  10       13.86        5.53     11.97 o
  -5   7  10       14.88       10.75      6.70 o
  -4   7  10       12.17       19.81      6.01 o
  -3   7  10       26.75       21.96      6.49 o
  -2   7  10      167.48      166.86     11.03 o
  -1   7  10        2.55       10.24      6.03 o
   0   7  10       13.29       10.46      5.28 o
   1   7  10       15.69       12.38      8.58 o
   2   7  10        8.97        5.76      7.82 o
   3   7  10       13.14       24.17      7.81 o
  -9   8  10       28.83       51.36      8.10 o
  -8   8  10       15.66       31.34      8.91 o
  -7   8  10       38.54       50.23      8.55 o
  -6   8  10      166.88      142.55      9.28 o
  -5   8  10      431.62      429.49     25.94 o
  -4   8  10        0.07       -8.32      6.34 o
  -3   8  10       22.99       16.29      7.16 o
  -2   8  10       80.02       82.24      7.55 o
  -1   8  10        7.26       10.87      5.49 o
   0   8  10        0.00       -1.02      5.61 o
   1   8  10        1.14       -7.38      9.34 o
   2   8  10       63.63       45.74      9.59 o
   3   8  10       36.53       45.12     10.00 o
  -9   9  10        0.01       -4.08      8.91 o
  -8   9  10       71.18       68.98      7.98 o
  -7   9  10        4.63        4.64      5.84 o
  -6   9  10        3.54        5.08      7.14 o
  -5   9  10       75.15       57.22      9.56 o
  -4   9  10      124.23      110.15      8.26 o
  -3   9  10      126.67      123.28      9.32 o
  -2   9  10       19.53       13.77      6.85 o
  -1   9  10       16.86       20.30      6.63 o
   0   9  10      155.48      166.64     12.29 o
   1   9  10      113.39      129.62      9.64 o
   2   9  10       15.75       15.72     10.50 o
  -8  10  10      198.85      177.64     16.81 o
  -7  10  10       76.74       76.59      7.15 o
  -6  10  10       79.27       90.51      7.25 o
  -5  10  10       54.18       46.99     15.03 o
  -4  10  10      297.94      279.19     13.20 o
  -3  10  10        1.07      -11.26      8.79 o
  -2  10  10       85.55       94.22      8.89 o
  -1  10  10       23.29       34.25      7.75 o
   0  10  10       49.99       65.23     15.07 o
   1  10  10       41.35       38.04     10.75 o
   2  10  10       50.69       54.71     12.17 o
  -7  11  10       41.82       38.26      7.96 o
  -6  11  10        0.08       -0.93      7.15 o
  -5  11  10      241.92      247.06     13.23 o
  -4  11  10       29.70       30.55      7.70 o
  -3  11  10       57.35       45.13      8.10 o
  -2  11  10        1.01       -9.34      9.95 o
  -1  11  10        0.70       -3.66      7.71 o
   0  11  10       10.30       21.78     11.37 o
   1  11  10       11.20       10.44      8.73 o
  -6  12  10        0.30       12.36      8.09 o
  -5  12  10       12.92        6.04      7.36 o
  -4  12  10       20.79       24.32     11.62 o
  -3  12  10       25.07       33.00      7.87 o
  -2  12  10       11.51        5.29      7.45 o
  -1  12  10       70.76       64.91     11.18 o
 -10   1  11       50.39       61.00      8.92 o
  -9   1  11        7.29       -0.23      6.15 o
  -8   1  11       76.98       74.70      5.61 o
  -7   1  11       81.67       73.31      6.16 o
  -6   1  11       58.15       71.09     12.18 o
  -5   1  11       90.73       92.73      6.65 o
  -4   1  11       19.24       21.20     15.21 o
  -3   1  11      127.02      119.85     13.70 o
  -2   1  11        4.49       -1.10      5.34 o
  -1   1  11        4.39       -1.68      6.13 o
   0   1  11        0.02        1.47      5.66 o
   1   1  11        1.61        3.79      5.70 o
   2   1  11        0.48       -7.75      6.47 o
   3   1  11       34.67       33.77      5.80 o
 -10   2  11      163.40      176.61     13.46 o
  -9   2  11       93.72       96.10      6.57 o
  -8   2  11        4.35       10.28      8.43 o
  -7   2  11       35.55       59.19      8.69 o
  -6   2  11       14.42        3.69      6.45 o
  -5   2  11       56.79       39.33      7.04 o
  -4   2  11       38.23       36.86      6.46 o
  -3   2  11       19.64       21.04      5.64 o
  -2   2  11       24.28       23.11      8.84 o
  -1   2  11      264.59      294.17     10.59 o
   0   2  11        0.81        0.75      6.48 o
   1   2  11        0.18       -0.06      5.36 o
   2   2  11       69.86       68.78      8.53 o
   3   2  11       41.53       48.86      7.00 o
 -10   3  11      110.08      111.46      8.89 o
  -9   3  11        1.76        7.54      7.63 o
  -8   3  11       30.77       35.81      9.14 o
  -7   3  11       94.19      107.90     10.37 o
  -6   3  11       49.97       67.60      6.95 o
  -5   3  11      110.30      115.83      8.22 o
  -4   3  11        3.28        4.00      9.80 o
  -3   3  11       21.79       24.15      4.83 o
  -2   3  11      162.69      144.05      8.01 o
  -1   3  11        0.23        6.49      6.47 o
   0   3  11       39.65       32.97      5.82 o
   1   3  11       10.14       15.98      5.41 o
   2   3  11       85.14       59.90      7.32 o
   3   3  11       36.05       43.78     12.73 o
 -10   4  11        8.17       19.16     10.43 o
  -9   4  11       28.11       16.09      6.69 o
  -8   4  11      108.27      105.78     10.69 o
  -7   4  11        0.78        0.64      8.16 o
  -6   4  11       12.59        6.95      5.58 o
  -5   4  11       32.47       20.21      7.26 o
  -4   4  11      183.67      183.86      8.04 o
  -3   4  11       54.47       48.42      6.71 o
  -2   4  11        0.73        7.84     11.79 o
  -1   4  11       61.35       56.43      7.03 o
   0   4  11       25.99       14.18      5.43 o
   1   4  11        4.08       12.97      5.88 o
   2   4  11       45.99       51.52     11.59 o
   3   4  11       11.01      -11.39     10.58 o
  -9   5  11        9.10        4.40      6.65 o
  -8   5  11       23.14       21.54      6.27 o
  -7   5  11       47.03       36.11      6.35 o
  -6   5  11       10.80        2.20      5.38 o
  -5   5  11        3.04        3.32     13.88 o
  -4   5  11        2.55        2.88      6.93 o
  -3   5  11       13.06       16.05      7.00 o
  -2   5  11       60.40       51.48     10.18 o
  -1   5  11        3.81        3.73     10.86 o
   0   5  11        1.48        3.50      5.21 o
   1   5  11       47.31       36.53      6.13 o
   2   5  11        4.16        3.66      6.11 o
  -9   6  11        1.01        5.10      8.91 o
  -8   6  11      148.59      154.01     10.91 o
  -7   6  11      139.85      158.57     10.95 o
  -6   6  11       30.61       18.01      6.41 o
  -5   6  11       21.01       31.86      6.82 o
  -4   6  11       73.12       74.51     11.32 o
  -3   6  11       34.23       34.85      7.91 o
  -2   6  11      153.33      163.59     10.59 o
  -1   6  11       11.37        2.67      7.17 o
   0   6  11       28.47       42.29      6.79 o
   1   6  11       44.10       47.15      7.49 o
   2   6  11      133.15      132.58     18.35 o
  -9   7  11       27.56       30.74      8.54 o
  -8   7  11        0.04       -9.45      6.30 o
  -7   7  11      178.52      159.93      8.69 o
  -6   7  11      190.29      181.77      9.91 o
  -5   7  11      302.63      297.65     13.25 o
  -4   7  11       62.30       65.23      9.33 o
  -3   7  11       67.03       77.46      8.86 o
  -2   7  11       66.47       62.80      8.32 o
  -1   7  11        5.21        2.77      5.32 o
   0   7  11       52.33       66.98      7.82 o
   1   7  11       83.23       69.74     11.03 o
   2   7  11        0.60        7.85     11.12 o
  -8   8  11        0.29        9.03      9.71 o
  -7   8  11      129.86      124.94     19.33 o
  -6   8  11       42.24       47.76     11.13 o
  -5   8  11        3.54        2.17      4.74 o
  -4   8  11       12.96        7.83      6.44 o
  -3   8  11      108.89      116.06     11.67 o
  -2   8  11       17.47       24.25      7.56 o
  -1   8  11       77.73       74.84      9.02 o
   0   8  11       65.28       63.56      8.12 o
   1   8  11       74.66       73.96     10.08 o
  -7   9  11       31.18       22.00      6.64 o
  -6   9  11       14.85       16.57      6.92 o
  -5   9  11        2.42        2.68      6.69 o
  -4   9  11       78.34       87.70      8.98 o
  -3   9  11        0.86       21.00      9.43 o
  -2   9  11       54.58       50.62     11.60 o
  -1   9  11       26.00       36.09     10.81 o
   0   9  11       36.85       30.00      9.11 o
  -6  10  11        0.20        2.89      7.62 o
  -5  10  11        2.14       11.96      9.52 o
  -4  10  11        4.14       16.77      9.19 o
  -3  10  11        6.88        1.90      8.50 o
  -2  10  11       52.15       49.03      9.67 o
  -1  10  11       51.92       38.64      8.68 o
  -4  11  11      150.79      153.68     11.34 o
  -3  11  11      166.19      154.06     11.57 o
  -9   0  12      381.32      389.89     27.64 o
  -8   0  12        0.03        0.23     14.38 o
  -7   0  12        4.48        9.92     16.25 o
  -6   0  12      209.52      186.37     17.90 o
  -5   0  12       94.87       94.79     10.58 o
  -4   0  12      521.78      522.39     21.63 o
  -3   0  12       93.08      110.02     13.15 o
  -2   0  12       15.54        7.18     10.27 o
  -1   0  12       82.79       93.67      9.24 o
   0   0  12        7.32       10.25      8.32 o
   1   0  12        1.42        7.66     20.02 o
  -9   1  12      222.12      228.23     10.70 o
  -8   1  12       52.96       59.09      8.58 o
  -7   1  12        0.14        2.29      5.10 o
  -6   1  12      444.04      427.87     28.90 o
  -5   1  12       56.47       51.06      9.02 o
  -4   1  12      180.68      168.08     12.37 o
  -3   1  12       21.43       21.50      7.96 o
  -2   1  12       22.97       16.78      6.36 o
  -1   1  12      102.37       87.48      8.71 o
   0   1  12       75.82       69.92     13.49 o
   1   1  12       34.34       30.46     12.44 o
  -9   2  12       19.57       14.85      7.24 o
  -8   2  12        8.61        4.78      8.12 o
  -7   2  12       85.90       92.08      9.84 o
  -6   2  12        2.42       -5.34      8.87 o
  -5   2  12       41.88       52.22     10.39 o
  -4   2  12      214.40      221.48     11.85 o
  -3   2  12       68.60       50.63      6.86 o
  -2   2  12        0.95       -8.06      6.13 o
  -1   2  12       45.48       40.29      8.01 o
   0   2  12        6.51        7.98      7.14 o
   1   2  12        0.21       -6.58     16.76 o
  -9   3  12      123.32      111.29     12.21 o
  -8   3  12       20.28        2.63      6.64 o
  -7   3  12        3.59       -0.46      7.23 o
  -6   3  12      113.58      124.90     10.26 o
  -5   3  12       28.36       17.46      7.99 o
  -4   3  12       70.97       60.61     12.87 o
  -3   3  12       14.00       19.89      6.92 o
  -2   3  12       65.08       51.81      7.90 o
  -1   3  12       18.61       21.37      6.52 o
   0   3  12       10.84       14.72      8.34 o
   1   3  12       11.53       13.36      8.44 o
  -8   4  12       49.26       36.97      8.56 o
  -7   4  12       24.58       21.75     16.78 o
  -6   4  12       25.34       44.38      7.26 o
  -5   4  12        5.48       13.36      8.60 o
  -4   4  12        8.48       21.82     11.68 o
  -3   4  12       46.87       64.33      8.56 o
  -2   4  12       39.36       33.26     11.23 o
  -1   4  12       33.66       41.26      9.23 o
   0   4  12        0.82        8.41      9.50 o
   1   4  12        0.94       19.81      9.08 o
  -8   5  12      161.38      152.09     10.61 o
  -7   5  12       51.50       39.78     11.67 o
  -6   5  12       12.79       15.04      5.89 o
  -5   5  12        0.62        7.11     11.66 o
  -4   5  12        7.22       11.91      7.83 o
  -3   5  12       22.03       26.98      7.49 o
  -2   5  12       14.47       17.91      7.78 o
  -1   5  12       17.50       14.54      7.39 o
   0   5  12       20.54       27.06     14.29 o
  -7   6  12       60.97       69.53     11.30 o
  -6   6  12       23.66       29.48      6.79 o
  -5   6  12       11.27       23.49      7.26 o
  -4   6  12        0.52        5.98      8.81 o
  -3   6  12        0.77        6.85      7.89 o
  -2   6  12       35.45       36.65      8.42 o
  -1   6  12       39.60       37.55      9.48 o
   0   6  12       88.83       69.00      9.04 o
  -7   7  12       65.94       86.57      9.00 o
  -6   7  12        0.17        6.20      7.77 o
  -5   7  12       15.42       13.95      7.75 o
  -4   7  12        0.01        7.45      7.34 o
  -3   7  12        0.92       -9.76      9.20 o
  -2   7  12       59.51       71.44      9.34 o
  -1   7  12       41.95       55.48     11.72 o
  -6   8  12       20.29       19.12     14.04 o
  -5   8  12        4.83        1.13      7.68 o
  -4   8  12       43.86       44.17     17.53 o
  -3   8  12        2.42       -6.85      9.71 o
  -2   8  12        4.90       -1.60      8.88 o
  -7   1  13        5.95       -4.53      8.94 o
  -6   1  13       15.95       24.71      8.24 o
  -5   1  13        2.01       24.05     18.63 o
  -4   1  13      119.92      111.19      9.44 o
  -3   1  13       50.90       58.49     10.35 o
  -2   1  13      136.96      142.12     10.32 o
  -1   1  13        0.61        3.59     12.53 o
  -7   2  13       22.56       16.86      8.30 o
  -6   2  13       51.92       79.42     12.69 o
  -5   2  13        2.52        2.81     13.02 o
  -4   2  13       15.90       25.90     13.11 o
  -3   2  13       61.12       87.06     11.31 o
  -2   2  13        2.04       -5.08      6.93 o
  -6   3  13        4.08       11.80      7.83 o
  -5   3  13        0.20       -7.60     10.48 o
  -4   3  13       16.04       39.16      9.04 o
  -3   3  13        5.49       12.73      9.02 o
  -2   3  13       21.09       12.91      8.05 o
  -6   4  13       11.57       25.22     17.90 o
  -5   4  13       25.65       39.45      9.64 o
  -4   4  13        3.43        8.49     11.75 o
  -3   4  13       76.77       60.35     11.91 o
  -4   5  13       12.01       25.31     17.13 o
 
